# Supplementary material for: Reactive oxygen detoxification contributes to Mycobacterium abscessus antibiotic survival
Source: eLife. 2026 Jul 21;14:RP104944. doi: 10.7554/eLife.104944 (PMC13387744; doi:10.7554/eLife.104944)
Supplement: Supplementary file 1. [file elife-104944-supp1.xlsx]

## Sheet: Total Read Counts
Mabs annotations		TB annotation (orthologs)			TRANSIT output
NAME	Description	If orthology, return TB locus	TB Name	TB Product	Input	Input_2	Input_3	Rich_media_ABX	Rich_media_ABX_2	Rich_media_ABX_3	PBS_ABX	PBS_ABX_2	PBS_ABX_3	PBS_DMSO	PBS_DMSO_2	PBS_DMSO_3
MAB_0001	Chromosomal replication initiator protein DnaA	Rv0001	dnaA	Chromosomal replication initiator protein DnaA	0.13	0.21	0.55	0.3	0	0.82	0.06	0.1	0.64	0.26	0.07	0.77
MAB_0002	DNA polymerase III, beta subunit (DnaN)	Rv0002	dnaN	DNA polymerase III (beta chain) DnaN (DNA nucleotidyltransferase)	0.1	0.25	0.48	0.12	0.18	1.15	0	0.07	0.82	0.1	0	0.33
MAB_0003	6-phosphogluconate dehydrogenase Gnd	Rv1122	gnd2	Probable 6-phosphogluconate dehydrogenase, decarboxylating Gnd2	154.89	96.36	97.98	116.35	93.67	68.62	87.67	74.56	79.21	106.57	79.01	95.12
MAB_0004	DNA replication and repair protein RecF	Rv0003	recF	DNA replication and repair protein RecF (single-strand DNA binding protein)	25.52	14.93	20.71	5.81	2.72	3.84	8.46	4.57	6.2	16.17	3.91	10.02
MAB_0005	Conserved hypothetical protein	Rv0004	Rv0004	Conserved hypothetical protein	49.37	6.85	19.16	35.59	0.93	12.22	18.13	3.51	4.28	22.45	3.9	8.65
MAB_0006	DNA gyrase (subunit B) GyrB (DNA topoisomerase)	Rv0005	gyrB	DNA gyrase (subunit B) GyrB (DNA topoisomerase (ATP-hydrolysing)) (DNA topoisomerase II) (type II DNA topoisomerase)	0.11	0.03	0.54	0.11	0	0.54	0.13	0	0.33	0.09	0.07	0.54
MAB_0007	Hypothetical protein MAB_0007				768.18	491.5	491.35	474.41	509.77	521.95	504.56	538.99	546.12	543.8	504.96	624.69
MAB_0008	Hypothetical protein MAB_0008				212.21	120.99	127.39	60.79	148.92	106.81	149.62	149.44	134.78	98.87	165.04	163.17
MAB_0009	Hypothetical protein MAB_0009				709.2	392.03	516.3	310.67	288.58	327.88	328.38	316.51	457.27	473.03	371.52	530.77
MAB_0010c	Hypothetical protein MAB_0010c				447.85	458.53	647.1	416.16	357.25	645.81	395.94	444	609.74	399.44	453.18	690.56
MAB_0011c	Hypothetical protein MAB_0011c				599.48	606.09	733	397.38	546.38	726.19	540.4	610.5	726.48	478.66	595.63	817.74
MAB_0012c	Hypothetical protein MAB_0012c				1248.57	973.47	885.57	994.8	934.9	776.14	995.13	967.66	868.69	1005.27	949.72	959.9
MAB_0013c	Probable arylamine n-acetyl transferase	Rv3566c	nat	Arylamine N-acetyltransferase Nat (arylamine acetylase)	798.83	708.88	624	730.45	850.12	585.38	684.17	626.65	569.37	735.14	628.62	654.75
MAB_0014	Hypothetical protein MAB_0014				1465.28	1204.98	1164.15	1095.66	1045.36	1294.15	1159.18	1143.87	1126.28	1175	1254.09	1343.99
MAB_0015	Hypothetical protein MAB_0015				4819.56	2001.16	1985.16	2617.57	2014.97	2388.68	2069.85	1897.26	1893.63	1913.17	1948.86	2115.58
MAB_0016	Conserved hypothetical protein	Rv2077c	Rv2077c	Possible conserved transmembrane protein	1260.69	881.71	914.73	993.87	995.54	974.42	906.19	928.67	980.08	867.49	912.15	1044.41
MAB_0017	Conserved hypothetical protein				991.8	982.76	1149.99	1110.8	1002.64	1565.07	1059.71	1068.22	1311.16	963.29	1038.51	1174.2
MAB_0018c	Putative methyltransferase				275.28	260.26	343.72	303.05	251.87	418.54	300.81	277.75	385.34	264.88	247.87	338.52
MAB_0019	DNA gyrase (subunit A) GyrA (DNA topoisomerase)	Rv0006	gyrA	DNA gyrase (subunit A) GyrA (DNA topoisomerase (ATP-hydrolysing)) (DNA topoisomerase II) (type II DNA topoisomerase)	0.19	0.11	0.62	0.1	0	0.5	0.12	0.13	0.48	0.09	0.09	0.72
MAB_0020	Conserved hypothetical protein	Rv0007	Rv0007	Possible conserved membrane protein	736.19	566.14	718.87	323	347.03	479.45	703.2	448.63	1003.92	443.22	381.98	573.1
MAB_0022c	Probable permease				1196.24	1041.2	1111.54	1088.65	1186.31	1169.98	1146.52	1068.55	1203.97	1088.26	1066.56	1279.56
MAB_0023	Transcriptional regulator, LysR family				1145.27	1063.26	1386.55	1180.94	1027.12	1470.78	1046.92	1043.19	1403.88	1023.01	1036.13	1348.99
MAB_0024c	Conserved hypothetical protein				0	0	0	0	0	0.3	0	0	0	0	0	0
MAB_0025	Peptidyl-prolyl cis-trans isomerase	Rv0009	ppiA	Probable iron-regulated peptidyl-prolyl cis-trans isomerase A PpiA (PPIase A) (rotamase A)	845.17	622.44	872.03	482.06	476.33	559.16	476.61	359.23	597.01	621.13	453.7	560.38
MAB_0026	Rhomboid family protein	Rv0110	Rv0110	Probable conserved integral membrane protein	719.1	782.39	1012.86	790.52	802.68	940.25	650.51	575.55	880.05	634.97	628.58	811.19
MAB_0027c	Conserved hypothetical protein				553.07	586.29	654.18	560.06	713.62	654.79	635.44	636.87	719.17	593.44	653.99	687.14
MAB_0028c	Conserved hypothetical protein	Rv0010c	Rv0010c	Probable conserved membrane protein	52.49	54.34	64.2	98.85	74.84	54	56.65	62.66	63.31	53.2	41.7	52.25
MAB_0029c	Conserved hypothetical membrane protein	Rv0011c	Rv0011c	Probable conserved transmembrane protein	0.41	1.87	1.59	2.97	0	1.34	0	0.63	0.4	0	0	0.51
MAB_0030	Conserved hypothetical protein				0	0	0	0	0	0	0	0	0	0	0	0
MAB_0031	Conserved hypothetical protein	Rv0012	Rv0012	Probable conserved membrane protein	434.08	410.96	501.78	752.7	433.08	622.56	354.72	305.43	433.39	347.94	402.83	385.68
MAB_0032	Glutamine amidotransferase of anthranilate synthase component II (PabA)	Rv0013	trpG	Possible anthranilate synthase component II TrpG (glutamine amidotransferase)	45.83	25.96	33.61	49.43	10.61	13.8	8.4	5.01	5.55	22.62	10.2	9.91
MAB_0033c	Probable serine/threonine-protein kinase PknB	Rv0014c	pknB	Transmembrane serine/threonine-protein kinase B PknB (protein kinase B) (STPK B)	0.16	0.21	0.49	0.08	0.06	0.59	0.12	0.1	0.68	0.06	0.14	0.42
MAB_0034c	Putative serine/threonine-protein kinase PknA	Rv0015c	pknA	Transmembrane serine/threonine-protein kinase A PknA (protein kinase A) (STPK A)	15.58	10.2	16.31	15.61	17.14	14.9	11.27	12.93	16.91	8.73	13.92	15.04
MAB_0035c	Probable penicillin-binding protein PbpA	Rv0016c	pbpA	Probable penicillin-binding protein PbpA	549.82	140.78	205.41	282.8	115.74	135.24	45.45	24.52	30.14	91.65	34.3	30.1
MAB_0036c	Probable cell division protein RodA	Rv0017c	rodA	Probable cell division protein RodA	637.6	207.81	293.41	406.94	202.61	246.32	65.83	41.14	63.95	121.21	58.45	64.17
MAB_0037c	Possible serine/threonine phosphatase Ppp	Rv0018c	pstP	Phosphoserine/threonine phosphatase PstP	286.88	116.6	185.02	134.54	67.9	60.84	11.27	7.19	14.76	30.16	18.03	15.88
MAB_0038c	Possible forkhead-associated protein	Rv0019c	fhaB	Conserved protein with FHA domain, FhaB	866.44	256.64	370.76	268.63	90.66	157.06	41.61	19.27	27.24	73.63	27.39	27.67
MAB_0039c	Conserved hypothetical protein	Rv0020c	fhaA	Conserved protein with FHA domain, FhaA	119.5	53.76	85.3	66.35	66.09	87.7	69.08	53.77	69.38	64.81	47.89	68.19
MAB_0042	Conserved hypothetical protein				374.97	374.82	567.02	437.71	378.49	618.02	396.81	372.18	589.68	347.65	371.48	523.22
MAB_0043	Putative glutathionylspermidine synthase				349.85	307.22	316.8	336.55	353.29	335.38	302.53	327.95	326.82	309.28	323.77	350.85
MAB_0044	Conserved hypothetical protein	Rv2600	Rv2600	Probable conserved integral membrane protein	461.87	358.36	453.03	444.68	372.74	494.01	387.66	367.46	435.16	416.73	359.9	501.99
MAB_0045	Hypothetical TetR transcriptional regulator				1395.9	1238.01	1554.73	1652.29	1184.79	1713.22	1253.64	1215.86	1604.86	1164.61	1218.69	1552.07
MAB_0046	Probable PE family protein				124.12	144.55	227.74	171.34	133.74	193.04	140.12	190.9	291.41	121.77	129.54	258.4
MAB_0047	Probable PPE family protein				233.93	187.62	314.89	178.83	215	282.23	213.44	195.89	327.25	209.54	209.12	345.51
MAB_0048	Probable PE family protein				86.28	49.47	108.72	49.43	30.25	112.98	75.95	70.93	125.38	98.2	77.55	144.23
MAB_0049	ESAT-6-like protein	Rv0288	esxH	Low molecular weight protein antigen 7 EsxH (10 kDa antigen) (CFP-7) (protein TB10.4)	88.9	122.06	159.96	68.8	81.79	103.37	121.57	92.48	138.23	106.91	94.58	177.59
MAB_0050c	Conserved hypothetical protein				290.83	162.96	194.93	226.57	114.51	199.02	182.83	159.65	183.63	214.15	161.84	228.44
MAB_0051	Conserved hypothetical protein				455.07	403.23	468.03	460.38	458.02	489.14	420.36	407.52	462.55	437.8	398.75	513.13
MAB_0052	Conserved hypothetical protein				128.76	173.03	168.9	111.5	139.35	128.58	141.26	194.99	171.15	139.59	179.76	193.75
MAB_0053c	Probable cytidine/deoxycytidylate deaminase	Rv0828c	Rv0828c	Possible deaminase	275.63	222.79	246.71	323.32	216.05	271.13	227.91	231.74	272.37	255.74	248.37	254.08
MAB_0054c	Probable cyanate hydratase (Cyanase)				190.93	222.49	263.95	201.46	191.2	250.64	160.64	206.27	260.4	159.69	206.83	270.44
MAB_0055c	Transcription regulator LysR family				133.96	123.56	162.42	148.28	117.49	162.74	135.64	115.79	172.85	122.21	128.95	179.88
MAB_0056c	ATP-dependent helicase HrpA				77.83	84.66	90.07	57.67	60.73	73.47	85.22	89.22	94.12	91.12	99.84	102.31
MAB_0057	Putative short chain dehydrogenase/reductase				462.66	645.05	831.03	646.92	762.85	1030.3	586	655.12	910.22	531.57	618.34	783.95
MAB_0058c	Conserved hypothetical protein				343.79	404.15	477.28	423.44	393.8	551.03	355.43	287.43	383.95	386.02	328.94	369.77
MAB_0059c	Hypothetical protein MAB_0059c				318.83	309.44	424.28	363.28	459.87	496.36	441.06	545.74	591.03	360.28	486.01	507.15
MAB_0060	Possible nitrate/nitrite response transcriptional regulatory protein NarL (LuxR family)	Rv0844c	narL	Possible nitrate/nitrite response transcriptional regulatory protein NarL	341.46	302.48	382.78	384.53	242.8	319.43	202.36	197.58	299.8	247.17	212.65	305.84
MAB_0061	Possible two component sensor kinase	Rv0845	Rv0845	Possible two component sensor kinase	585.89	264.43	347.49	471.04	286.92	386.64	252.11	242.32	323.65	302.25	256.82	330.83
MAB_0062	Pyridine nucleotide-disulphide oxidoreductase family	Rv2855	mtr	NADPH-dependent mycothiol reductase Mtr	232.84	267.5	323.11	259.32	277.41	261.66	335.24	335.34	414.79	295.15	322.88	361
MAB_0063c	Conserved hypothetical protein				112.26	114.3	129.77	146.55	101.08	189.58	116.03	112.78	140.66	103.06	88.51	113.18
MAB_0064c	Probable lipase LipE	Rv3775	lipE	Probable lipase LipE	226.15	225.7	220.44	122.05	158.3	149.06	194.59	248.98	255.5	274.9	289.72	287.9
MAB_0065c	Probable acyl-CoA dehydrogenase (FadE)				980.6	548.32	583.8	723.8	451.02	484.91	582.3	520.91	548.74	640.82	552.87	536.17
MAB_0066c	Putative transcriptional regulator, AraC family				1411.68	846.8	1061.71	1212.41	1092.58	1130.23	982.13	898.5	1150.28	1144.71	1011.73	1174.9
MAB_0067	Conserved hypothetical protein	Rv1814	erg3	Membrane-bound C-5 sterol desaturase Erg3 (sterol-C5-desaturase)	168.88	161.77	218.99	192.76	193.16	260.59	173.19	171.47	220.03	169.8	170.58	231.63
MAB_0068	Putative transcriptional regulator, GntR family				562.9	563.91	960.03	759.17	1234.56	981.15	564.9	538.23	938.57	626.71	573.78	891.27
MAB_0069	Major facilitator family transporter				84.75	137.12	204.43	90.94	107.3	208.83	135.43	139.68	211.14	113.72	168.88	228.06
MAB_0070	Conserved hypothetical protein				614.19	641.63	921.63	771.04	738.42	1542.48	697.53	683.43	999.04	662.11	661.58	920.68
MAB_0071c	Putative thiosulfate sulfurtransferase (SseB)	Rv2291	sseB	Probable thiosulfate sulfurtransferase SseB	92.01	122.06	158.69	77.64	91.75	136.15	114.64	119.5	180.71	131.01	140.68	154.61
MAB_0072c	Putative short chain dehydrogenase/reductase				171.26	201.29	280.03	192.13	223.76	296.26	194.91	210.98	331.34	204.28	212.55	247.03
MAB_0073c	Putative short chain dehydrogenase/reductase				91.58	172.03	179.34	114.67	141.12	153.42	145.33	162.77	199.69	137.03	188.89	206.81
MAB_0074c	Putative (cyclohexanone) monooxygenase				199.58	203	185.51	220	246.28	191.79	207.93	214.95	187.74	211.03	236.93	207.44
MAB_0075	Putative hydroxylase				338.64	344.32	380.37	425.89	344.94	434.82	358.34	339.4	386.61	371.92	345.11	382.83
MAB_0076	Putative 2,3-dihydroxybiphenyl 1,2-dioxygenase or glyoxalase/bleomycin resistance protein				651.64	708.31	843.23	838.65	784.25	856.44	761.22	738.94	911.64	759.2	739.88	780.38
MAB_0077	Putative transcriptional regulator, IclR family				337.26	363.8	413.81	527.2	406.55	510.37	370	415.77	435.48	373.12	353.44	396.12
MAB_0078	Putative lipase/esterase				240.52	250.36	307.82	278.76	250.4	351.12	258.11	233.41	321.77	274.38	236.33	288.3
MAB_0079c	Conserved hypothetical protein				3.28	0	0	0	0	0	0	0	0	0	0	0.51
MAB_0080c	Putative oxygenase				111.03	149.57	172.8	99.74	112.97	174.96	145.65	158.5	190.18	126.43	165.68	180.19
MAB_0081	Putative 3-ketosteroid 1-dehydrogenase or fumarate reductase/succinate dehydrogenase				304.71	278.17	371.32	374.82	344.5	540.86	304.3	326.11	448.66	297.78	309.92	360.24
MAB_0082c	Conserved hypothetical protein				107.28	104.36	118.87	61.16	59.46	76.98	44.07	43.02	76.02	51.83	36.67	65.2
MAB_0083	Putative transcriptional regulator, MarR family				694.75	351.3	453.57	703.03	545.83	532.32	333.47	307.15	392.52	326.93	282.78	404.12
MAB_0084	Conserved hypothetical protein				278.28	277.56	310.92	275.64	238.9	321.29	291.98	290.58	316.7	306.98	292.74	326.52
MAB_0085c	Putative transcriptional regulator	Rv3405c	Rv3405c	Possible transcriptional regulatory protein	181.87	91.14	126.45	81.3	32.79	50.81	93.76	48.25	86.13	117.93	63.44	89.11
MAB_0086	Putative taurine dioxygenase	Rv3406	Rv3406	Probable dioxygenase	1017.47	196.57	367.39	767.91	383.48	464.86	145.59	105.26	183.58	194.24	106.62	188.01
MAB_0087c	Probable alkaline phosphatase				218.81	200.76	280.06	215.25	267.55	297.63	242.34	218.73	331.85	236.41	229.18	283.82
MAB_0088c	Putative oxidoreductase	Rv2776c	Rv2776c	Probable oxidoreductase	71.73	101.96	117.81	96.72	69.09	136.84	89.55	120.49	140.55	88.3	105.25	128.29
MAB_0089c	Conserved hypothetical protein	Rv2777c	Rv2777c	Conserved hypothetical protein	188.89	180.29	180.93	166.22	153.84	174.18	161.8	164.07	188.53	175.95	176.57	176
MAB_0090c	Probable oxidoreductase EphD				127.86	110.5	112.18	130.09	84.88	106.45	94.07	91.48	105.41	111.94	90.86	101.51
MAB_0091	Putative ferredoxin-dependent glutamate synthase	Rv3859c	gltB	Probable ferredoxin-dependent glutamate synthase [NADPH] (large subunit) GltB (L-glutamate synthase) (L-glutamate synthetase) (NADH-glutamate synthase) (glutamate synthase (NADH))(NADPH-GOGAT)	0.27	0.16	0.59	0.12	0.06	0.63	0.2	0.05	0.35	0.14	0.07	0.5
MAB_0092	Probable NADH-dependent glutamate synthase (small subunit) GltD	Rv3858c	gltD	Probable NADH-dependent glutamate synthase (small subunit) GltD (L-glutamate synthase) (L-glutamate synthetase) (NADH-glutamate synthase) (glutamate synthase (NADH)) (GLTS beta chain) (NADPH-GOGAT)	0.1	0	0.34	0.12	0.09	0.63	0	0.22	0.41	0	0.1	0.51
MAB_0093	Conserved hypothetical protein				419.1	337.76	429.51	376.8	337.33	450.32	349.82	361.3	451.6	370.18	363.34	410.18
MAB_0094c	Probable methionine aminopeptidase, type I (MAP)				28.3	43.9	64.25	42.51	39.09	51.33	37.5	44.9	61.83	49.71	40.37	62.97
MAB_0095	Hypothetical helix-turn-helix domain protein				0	0	0	0	0	0	0	0	0	0	0	0
MAB_0096	Conserved hypothetical protein	Rv2181	Rv2181	Alpha(1->2)mannosyltransferase	568.61	576.67	768.23	713.7	638.61	831.91	606.31	583.97	826.9	604.63	587.28	720.88
MAB_0097	Conserved hypothetical protein (PHP domain protein)	Rv3856c	Rv3856c	Conserved hypothetical protein	179.12	168.46	182.97	153.81	156.38	223.66	174.71	192.82	205.11	184.66	194.61	216.67
MAB_0098	Putative TetR-family transcriptional regulator				771.64	617.19	590.91	810.86	687.38	545.82	548.05	620.13	538.18	624.08	607.41	591.58
MAB_0099	Probable monooxygenase				246.08	251.97	296.96	261.77	225.64	273.89	261.82	265.37	308.81	254.35	242.95	303.61
MAB_0100	Putative short chain dehydrogenase/reductase				560.45	111.98	191.51	266.9	159.86	162.62	76.02	99.07	144.77	111.68	89.04	127.5
MAB_0101	Probable cytochrome P450				197	153.88	178.22	111.66	135.62	190.31	152.27	147.47	187.72	174.41	180.33	211.29
MAB_0102	Putative methyltransferase				197.07	299.8	245.08	166.07	315.25	191.66	246.9	252.06	258.19	256.38	304.09	288.92
MAB_0103	Probable monooxygenase EthA	Rv3854c	ethA	Monooxygenase EthA	268.43	256.16	255.7	225.01	306.64	275.28	297.79	307.02	286.43	270.96	299.45	316.77
MAB_0104	Probable enoyl-CoA hydratase/isomerase				116.87	137.94	131.23	169.53	125.38	192.25	120.32	95.76	133.48	111.85	109.36	102.26
MAB_0105c	Probable oxidoreductase	Rv1771	Rv1771	L-gulono-1,4-lactone dehydrogenase	172.27	179.93	240.84	211.27	175.29	279.94	176.65	170.03	226.5	182.27	171.73	217.38
MAB_0106c	Conserved hypothetical protein	Rv1769	Rv1769	Conserved protein	544.72	287.37	441.4	475.95	324.61	456.98	271.63	245.23	381.01	331.06	274.52	367.66
MAB_0107c	Conserved hypothetical protein	Rv3853	rraA	Regulator of RNase E activity a RraA	216.52	201.51	331.63	373.06	291.36	427.05	183.92	195.11	329.72	180.47	168.67	301.95
MAB_0108c	Hypothetical protein MAB_0108c				55.77	67.45	131.57	21.75	125	72.39	95.32	154.14	177.2	70.38	147.29	283.62
MAB_0109c	Putative copper resistance protein, CopC family				245.34	264.77	321.09	162.68	140.21	207.51	214.31	210.53	297.35	225.26	250.47	340.17
MAB_0110c	Conserved hypothetical membrane protein				197.66	211.33	266.96	127.76	168.79	208.65	198.46	225.57	303.95	251.77	225.04	300.54
MAB_0111c	Conserved hypothetical protein	Rv3850	Rv3850	Conserved protein	224.62	267.41	356.33	151.98	177.47	200.93	190.06	197.68	302.01	214.91	265.96	289.86
MAB_0112	Hypothetical protein MAB_0112				171.19	252.2	344.56	208.13	214.22	349.98	270.2	239.35	350.27	261.1	303.53	374.54
MAB_0113	Conserved hypothetical protein	Rv2562	Rv2562	Conserved hypothetical protein	326.24	361.9	501.59	398.92	294.58	527.64	351.77	324.29	481.22	337.56	330.96	520.92
MAB_0114	Conserved hypothetical protein				684.08	718.19	719.23	746.94	723.17	749.52	716.22	668.46	720.15	700.04	696.82	774.68
MAB_0115c	Conserved hypothetical protein	Rv3849	espR	ESX-1 transcriptional regulatory protein EspR	1.82	0.83	1.22	0	0.17	0.4	0.17	0	0.77	0	0	0.23
MAB_0116	Hypothetical protein MAB_0116				565.41	247.55	280.1	265.32	148.15	139.92	600.06	289.98	386.31	705.13	320.49	366.6
MAB_0117c	Conserved hypothetical protein	Rv3847	Rv3847	Hypothetical protein	214.7	191.18	222.3	276.12	208.16	200.1	220.51	214.84	227.7	218.77	237.3	244.62
MAB_0118c	Probable superoxide dismutase (Mn)	Rv3846	sodA	Superoxide dismutase [FE] SodA	0.21	0.18	0.48	0	0.13	0.35	0	0	0.58	0.14	0.07	0.56
MAB_0119c	Hypothetical protein MAB_0119c				1390.16	1207.77	1492.85	985.54	1114.96	1227.4	929.78	1057.65	1443.85	971.91	1154.36	2084.18
MAB_0120	Probable peptide methionine sulfoxide reductase	Rv0137c	msrA	Probable peptide methionine sulfoxide reductase MsrA (protein-methionine-S-oxide reductase) (peptide met(O) reductase)	863.45	961.43	1083.21	1087.62	1025.4	1131.49	946.87	885.47	1024.99	986.99	1004.05	1235.86
MAB_0121	Rhodanese-like protein				1016.05	1173.2	2047.4	1273.76	1477.5	2470.14	1239.41	1179.75	2259.58	1127.51	1190.23	2146.69
MAB_0122	Conserved hypothetical protein	Rv3843c	Rv3843c	Probable conserved transmembrane protein	126.95	186.12	284.41	152.49	195.99	332.6	151.92	142.31	279.06	147.97	156.51	268.54
MAB_0123	Putative glycerophosphoryl diester phosphodiesterase	Rv3842c	glpQ1	Probable glycerophosphoryl diester phosphodiesterase GlpQ1 (glycerophosphodiester phosphodiesterase)	617.79	976.78	1142.3	807.55	1084.56	1581.58	1583.18	1975.04	2209.59	1117.47	1143.95	1112.8
MAB_0124	Conserved hypothetical protein (GGDEF domain)				422.95	431.25	508.21	431.45	391.85	504.05	430.81	409.49	491.74	458.11	452.11	522.46
MAB_0125c	Conserved hypothetical protein				179.87	156.39	161.61	246.14	152.78	177.94	151.77	135.18	126.61	173.02	149.34	140.59
MAB_0126c	Possible bacterioferritin BfrB	Rv3841	bfrB	Bacterioferritin BfrB	324.05	417.58	392.4	146.08	240.4	171.55	137.69	228.63	123.25	212.07	335.3	302.04
MAB_0127c	Possible bacterioferritin BfrB				761.4	535.75	696.3	577.29	523	657.35	352.45	350.77	382.78	469.2	507.69	713.71
MAB_0128c	Possible transcriptional regulator				533.53	517.61	720.28	486.44	544.53	938.66	518.8	526.38	766.88	559.6	562.46	780.47
MAB_0129c	Abortive infection protein				313.64	352.44	521.66	371.35	306.58	553.82	309.93	270.16	491.23	296.04	250.36	430.32
MAB_0130	Putative hydrolase				214.81	309.24	343.82	266	318.74	339.57	326.74	285.83	373.87	237.34	290.55	367.81
MAB_0131c	Conserved hypothetical protein	Rv3839	Rv3839	Conserved hypothetical protein	386.89	347.59	404.2	396.66	397.02	460.3	395.64	364.67	482.06	418.01	375.16	420.31
MAB_0132	Probable prephenate dehydratase PheA	Rv3838c	pheA	Prephenate dehydratase PheA	9.97	19.52	17.4	10.95	8.19	16.43	7.81	17.35	14.78	12.37	23.34	16.35
MAB_0133	Probable phosphoglycerate mutase	Rv3837c	Rv3837c	Probable phosphoglycerate mutase (phosphoglyceromutase) (phosphoglycerate phosphomutase)	195.33	265	271.51	140.37	163.32	200.56	264.61	293.86	339.33	249.12	373.99	293.83
MAB_0134c	Probable pyruvate dehydrogenase				319.83	322.55	347.08	360.95	369.37	376.77	376.21	360.77	393.52	365.18	383.15	367.6
MAB_0135	Hypothetical protein MAB_0135				5.13	13.12	23.52	1.98	22.76	3.56	8.2	6.89	16.06	5.45	7.99	27.8
MAB_0136	Conserved hypothetical protein				650.38	373.03	466.45	526.1	429.67	534.46	356.29	362.38	450.86	367.28	386.92	474.79
MAB_0137	Conserved hypothetical protein				218.1	213.45	202.09	196.15	193.78	316.01	201.02	221.72	219.84	194.26	227.78	231.19
MAB_0138	Putative transcriptional regulator, TetR family	Rv1534	Rv1534	Probable transcriptional regulator	178.87	158.37	201.86	142.35	139.73	136.42	127.85	113.47	159.78	113.03	113.17	157.93
MAB_0139c	Probable hydrolase, alpha/beta fold family				304.9	249.35	351.94	345.75	326.88	432.78	231.27	263.6	343	266.14	248.34	340.94
MAB_0140c	Probable monooxygenase				467.34	367.19	338.85	365.15	426.44	363.61	380.39	368.35	365.21	393.43	374.03	386.84
MAB_0141c	Putative esterase				61.04	59.45	78.01	53.85	56.07	87.68	59.23	74.89	85.68	67.35	71.7	84.05
MAB_0142c	Putative monooxygenase				217.48	200.07	172.17	256.85	191.01	198.37	216.08	196.92	190.41	196.94	211.94	199.36
MAB_0143c	Putative oxidoreductase EphD				206.4	210.36	221.82	203.24	236.83	264.13	279.82	277.78	267.39	231.69	251.69	288.32
MAB_0144c	Putative oxidoreductase EphD				40.49	36.27	32.75	50.91	31.64	28.04	36.53	36.81	40.49	30.58	27.62	35.2
MAB_0145c	Probable transcriptional regulator, TetR family				165.4	224.85	193.7	82.38	157.06	124.35	154.01	137.71	126.05	127.73	150.15	141.44
MAB_0146	Putative magnesium transport MgtC family protein				91.86	91.99	128.11	120.76	86.68	152.79	110.04	123.02	155.97	101.1	115.72	162.49
MAB_0147c	Conserved hypothetical protein				927.59	906.89	952.06	901.52	991.39	923.55	915.94	931.27	1010.52	964.48	885.77	845.28
MAB_0148c	PPE family protein				436.19	306.55	484.73	392.97	282.88	516.01	272.26	319.94	443.81	262.83	317.1	472.97
MAB_0149c	Hypothetical protein MAB_0149c				13.67	59.6	63.19	13.51	46.3	43.61	40.89	59.11	62.19	29.88	71.28	73.18
MAB_0150c	Conserved hypothetical protein	Rv3836	Rv3836	Conserved hypothetical protein	1040.5	787.33	1260.39	910.75	1001.02	1552.47	595.89	560.99	975.51	634.53	590.93	905
MAB_0151c	Conserved hypothetical protein	Rv3835	Rv3835	Conserved membrane protein	41.66	72.97	93.74	22.93	20.99	29.82	26.96	23.06	42.88	30.67	22.63	44.04
MAB_0152	Putative ankyrin-like protein				192.9	171.74	162.73	138.79	127.78	110.25	178.14	143.86	165	161.54	162.73	139.6
MAB_0153	seryl-tRNA synthetase (SerS)	Rv3834c	serS	SERYL-tRNA synthetase SerS (serine--tRNA ligase) (SERRS) (serine translase)	23.31	25.94	25.7	31.78	28.43	19.31	23.8	18.94	18.16	22.43	22.63	21.03
MAB_0154	Conserved hypothetical protein				382.96	414.63	447.04	477.2	482.73	518.02	391.15	391.14	403.99	395.57	381.92	452.88
MAB_0155	Conserved hypothetical protein				203.88	194.6	190.09	234.77	232.77	192.01	220.07	208.13	219	250.24	206	234.08
MAB_0156c	Iron-sulfur cluster-binding protein, RIESKE family	Rv3818	Rv3818	Unknown protein	170.99	135.91	139.96	41.45	40.92	62.3	76.57	34.28	44.99	90.81	61.82	66.25
MAB_0157	Hypothetical transcriptional regulator, MarR	Rv2327	Rv2327	Conserved protein	695.12	810.65	759.47	782.02	750.85	709.61	831.16	835.43	782.99	775.85	851.3	836.4
MAB_0158c	ABC transporter, ATP-binding protein				320.19	335.56	318.19	366.93	440.12	368.6	334.1	372.69	316.5	253.37	335.39	301.95
MAB_0159	Hypothetical 2-nitropropane dioxygenase	Rv0021c	Rv0021c	Conserved hypothetical protein	326.42	329.99	348.31	313.16	228.55	313.84	324.72	331.33	381.55	354.41	376.39	373.29
MAB_0160	Probable 4-oxalocrotonate tautomerase				322.87	306.58	390.86	362.45	369.85	409.03	333.89	342.53	362.61	325.09	308.18	376.79
MAB_0161	Probable transcriptional regulator, LysR family				155.21	165.25	164.32	168.05	179.4	208.57	147.93	169.59	171.49	141.46	177.68	190.54
MAB_0162c	Conserved hypothetical protein				1087.7	369.32	426.86	807.19	540.23	608.29	331.51	253.85	354.83	365.54	297.87	348.99
MAB_0163c	Probable phosphotransferase	Rv3817	Rv3817	Possible phosphotransferase	257.97	342.38	441.8	371.83	452.99	487.21	332.85	304.9	408.02	330.63	334.78	430.01
MAB_0164	Probable short chain dehydrogenase/reductase				211.22	253.12	359.35	290.36	225.2	342.73	240.75	205.77	322.71	252.81	201.95	324.53
MAB_0165	Putative acyltransferase	Rv3816c	Rv3816c	Possible acyltransferase	236.66	196.18	249.35	369.04	314.13	348.51	222.07	174.19	267.02	268.3	209.6	273.1
MAB_0166	Putative acyltransferase	Rv3815c	Rv3815c	Possible acyltransferase	357.83	307.08	480.17	329.77	403.55	452.98	369.72	295.74	548.2	398.65	294.67	417.04
MAB_0167	Putative hydrolase	Rv3813c	Rv3813c	Conserved protein	93.33	106.14	155.15	104.52	84.26	134.18	102.51	104.09	172.74	90.6	101.8	158.85
MAB_0168c	Putative N-acetymuramoyl-L-alanine amidase	Rv3811	Rv3811	Conserved hypothetical protein	413.32	348.25	512.71	484.7	343.88	539.67	399.78	314.28	474.84	419.55	316.24	440.45
MAB_0169c	Putative exported repetitive protein precursor	Rv3810	pirG	Exported repetitive protein precursor PirG (cell surface protein) (EXP53)	0.82	2.41	4.47	0	0.39	0.45	0.39	0.31	0.67	3.77	0	1.29
MAB_0170	UDP-galactopyranose mutase (Glf)	Rv3809c	glf	UDP-galactopyranose mutase Glf (UDP-GALP mutase) (NAD+-flavin adenine dinucleotide-requiring enzyme)	0.11	0.14	0.55	0.05	0.08	0.51	0	0.1	0.72	0.14	0.05	0.6
MAB_0171	galactofuranosyl transferase	Rv3808c	glfT2	Bifunctional UDP-galactofuranosyl transferase GlfT2	0.42	0.26	0.54	0.36	0.14	0.56	0.28	0.04	0.39	0.1	0.16	0.69
MAB_0172	Probable phosphoesterase	Rv3807c	Rv3807c	Possible conserved transmembrane protein	0	0	0.19	0	0	0.59	0	0	0.89	1.12	2.37	0.17
MAB_0173	UbiA prenyltransferase family protein	Rv3806c	ubiA	Decaprenylphosphoryl-5-phosphoribose (DPPR) synthase (decaprenyl-phosphate 5-phosphoribosyltransferase)	24.04	7.7	15.11	11.86	7.23	11.01	3.81	2.58	5.22	5.76	3.83	5.98
MAB_0174	Conserved hypothetical protein	Rv3805c	aftB	Possible arabinofuranosyltransferase AftB	14.78	13.37	17.82	29.66	22.21	28.68	19.44	22.98	27.41	18.64	20.84	26.47
MAB_0175	Antigen 85-C precursor				182.63	190.34	195.39	76.65	75.41	91.22	20.1	9.8	17.57	49.74	22.63	36.2
MAB_0176	Antigen 85-A precursor	Rv3804c	fbpA	Secreted antigen 85-a FbpA (mycolyl transferase 85A) (fibronectin-binding protein A) (antigen 85 complex A)	201.09	150.24	166.27	18.51	38.51	34.28	52.21	17.15	37.91	63.75	30.89	51.87
MAB_0177	Antigen 85-A/B/C precursor				322.1	235.65	247.43	51.94	58.36	54.08	105.2	29.85	52.51	139.84	74.01	95.11
MAB_0178	Hypothetical cutinase precursor	Rv3802c	Rv3802c	Probable conserved membrane protein	2.9	2.28	4.08	2.64	2.16	3.84	1.56	4.59	4.35	2.23	4.02	3.19
MAB_0179	Probable fatty-acid-CoA ligase FadD	Rv3801c	fadD32	Fatty-acid-AMP ligase FadD32 (fatty-acid-AMP synthetase) (fatty-acid-AMP synthase). Also shown to have acyl-ACP ligase activity.	0.21	0.19	0.73	0	0.2	0.7	0.07	0.05	0.54	0.07	0.15	0.69
MAB_0180	Polyketide synthase PKS13	Rv3800c	pks13	Polyketide synthase Pks13	0.08	0.08	0.34	0.08	0.02	0.45	0.04	0.19	0.36	0.21	0.35	0.34
MAB_0181	Propionyl-CoA carboxylase, beta subunit (PccB)	Rv3799c	accD4	Probable propionyl-CoA carboxylase beta chain 4 AccD4 (pccase) (propanoyl-CoA:carbon dioxide ligase)	0.09	0.08	0.58	0.23	0.06	0.52	0.3	0	0.72	0.19	0.14	0.67
MAB_0182c	Hypothetical protein MAB_0182c				354.92	307.83	322.43	329.17	316.35	311.08	273.47	277.26	337.81	335.56	313.88	354.66
MAB_0183c	Putative cation transporter	Rv2025c	Rv2025c	Conserved membrane protein	599.86	646.71	749.79	634.75	600.3	876.02	787.58	791.9	955.47	523.94	582.3	694.52
MAB_0184c	Hypothetical protein MAB_0184c				373	277.74	306.19	369.7	208.02	274.02	273.47	195.99	251.94	279.51	222.35	268.8
MAB_0185c	Probable arabinosyltransferase B	Rv3795	embB	Integral membrane indolylacetylinositol arabinosyltransferase EmbB (arabinosylindolylacetylinositol synthase)	52.7	10.84	13.77	2.29	3.55	5.76	2.59	3.66	3.5	2.68	2.95	3.43
MAB_0186c	Probable arabinosyltransferase A	Rv3794	embA	Integral membrane indolylacetylinositol arabinosyltransferase EmbA (arabinosylindolylacetylinositol synthase)	24.64	7.85	13.12	7.13	1.93	7.43	4.13	3.08	6.21	9.67	2.77	5.6
MAB_0187	Conserved hypothetical protein				258.65	282.96	369.42	281.1	277.07	347.34	278.86	287.88	406.53	288.52	312.73	369.35
MAB_0188c	Hypothetical protein MAB_0188c				179.2	244.66	222.74	276.78	356.48	344.16	171.11	150.38	203.97	191.87	158.82	172.95
MAB_0189c	Probable arabinosyltransferase C	Rv3793	embC	Integral membrane indolylacetylinositol arabinosyltransferase EmbC (arabinosylindolylacetylinositol synthase)	0.07	0.09	0.21	0.11	0.04	0.23	0.22	0.03	0.37	0.05	0.05	0.63
MAB_0190c	Conserved hypothetical protein	Rv3792	aftA	Arabinofuranosyltransferase AftA	0.12	0.06	0.78	0.06	0.09	0.38	0.05	0.04	0.44	0.05	0.03	0.56
MAB_0191c	Putative short chain dehydrogenase/reductase	Rv3791	dprE2	Decaprenylphosphoryl-D-2-keto erythro pentose reductase	0	0	0.23	0.2	0	0.06	0	0	0.48	0	0.18	0.36
MAB_0192c	Probable oxidoreductase	Rv3790	dprE1	Decaprenylphosphoryl-beta-D-ribose 2'-oxidase	3.24	9.02	6.65	2.17	5.29	4.63	7.81	10.14	9.99	4.79	8.49	7.11
MAB_0193c	Conserved hypothetical protein	Rv3789	Rv3789	GTRA family protein	0.12	0.15	0.08	0.28	0	0.59	0	0.18	0.08	0	0.13	0.59
MAB_0194	Dihydroxyacetone kinase family protein				107.96	157.59	219.39	122.58	155.3	249	152.71	171.79	253.03	149.14	190.28	231.96
MAB_0195c	Putative hydrolase, alpha/beta hydrolase fold	Rv0077c	Rv0077c	Probable oxidoreductase	214.22	231.6	319.05	289.04	273.76	341.01	223.46	244.99	345.04	201.92	263.08	353.83
MAB_0196c	Putative transcriptional regulator, GntR family				293.69	332.65	476.23	371.32	300.85	528.94	312.6	307.93	506.52	314.19	332.17	431.61
MAB_0197	Putative alkylhydroperoxidase AhpD core				562.95	510.2	817.23	580.45	593.05	819.63	474.74	507.77	842.65	560.86	521.01	790.28
MAB_0198	Conserved hypothetical protein				374.32	350.98	466.03	346.77	712.03	529.88	234.71	250.63	343.8	303.3	308.07	382.25
MAB_0199	Probable phosphoesterase, PA-phosphatase related protein				94.04	119.27	168.24	132.46	142.75	201.62	117.29	132.42	202.63	108.08	138.56	169.04
MAB_0200c	Probable phosphoesterase, PA-phosphatase related protein	Rv0308	Rv0308	Probable conserved integral membrane protein	177.43	144.55	202.11	156.18	108.8	220.39	135.95	87.93	139.01	145.37	127.4	178.49
MAB_0201c	Probable O-antigen/lipopolysaccharide transport integral membrane protein ABC transporter RfbD	Rv3783	rfbD	Probable O-antigen/lipopolysaccharide transport integral membrane protein ABC transporter RfbD	0.38	0.08	0.71	0.3	0	0.41	0.48	0.1	0.62	0.52	0.07	0.71
MAB_0202c	Probable glycosyl transferase	Rv3782	glfT1	UDP-galactofuranosyl transferase GlfT1	0.13	0.25	0.93	0	0.12	1	0	0.1	0.7	0	0	0.67
MAB_0203c	Probable o-antigen/lipopolysaccharide transport ATP-binding protein ABC transporter RfbE	Rv3781	rfbE	Probable O-antigen/lipopolysaccharide transport ATP-binding protein ABC transporter RfbE	0.06	0.15	0.62	0.28	0.22	0.68	0	0.18	0.61	0.36	0.13	0.63
MAB_0204c	Conserved hypothetical protein	Rv3780	Rv3780	Conserved protein	0	0	0.58	0	0.77	0.3	0	0.63	0.27	0.84	0	1.03
MAB_0205c	Conserved hypothetical protein	Rv3779	Rv3779	Probable conserved transmembrane protein alanine and leucine rich	4.41	9.92	10.73	1.32	0.29	1.31	0.37	0.09	0.68	0.88	0.61	0.87
MAB_0206	Possible aminotransferase/cysteine desulfurase	Rv3778c	Rv3778c	Possible aminotransferase	2.5	1.07	4.95	1.98	0.08	2.31	0.41	0.33	5.07	0.53	0.28	2.17
MAB_0207c	Probable quinone oxidoreductase	Rv3777	Rv3777	Probable oxidoreductase	62.86	74.11	105.64	59.31	56.55	113.12	63.51	71.7	108.26	59.97	82.96	106.18
MAB_0208	Putative MarR-family transcriptional regulator				581.69	467.1	672.34	667.49	1000.76	741.5	492.63	456.61	617.26	496.64	442.76	566.47
MAB_0209	Hypothetical protein MAB_0209				265.94	211.21	220.71	234.52	182.34	227.79	188.06	188.6	203.13	207.09	199.73	234.3
MAB_0210	Conserved hypothetical protein				6.87	9.86	10.37	2.86	5.64	8.45	7.27	10.63	11.69	5.55	7.89	13.93
MAB_0211	Hypothetical protein MAB_0211				1133.04	440.6	513.77	351.58	346.19	462.34	420.36	404.77	492.44	527.57	447.78	534.9
MAB_0212	Conserved hypothetical protein				669.9	458.41	475.42	481.6	486.52	515.37	438.38	438.18	455.41	440.15	443.88	533.96
MAB_0213c	Conserved hypothetical protein				512.39	314.95	308.93	360.11	325.38	353.06	327.38	326.38	292.49	348.55	314.85	325.68
MAB_0214c	Conserved hypothetical protein (OsmC-like)				97.08	110.28	128.47	123.65	84.17	118.89	97.74	77.13	109.11	115.17	88.81	120.87
MAB_0215	Possible transcriptional regulator	Rv2621c	Rv2621c	Possible transcriptional regulatory protein	408.44	350.58	379.95	408.68	238.09	358.74	292.44	249.55	332.46	335.14	315.87	374.51
MAB_0216	Conserved hypothetical protein				65.61	82.66	74.21	111.9	77.16	87.46	61.57	60.4	57.93	57.31	62.29	51.58
MAB_0217c	Probable cysteine desulfurase				105.43	107.85	119.13	130.28	104.62	126.39	87.19	89.32	108.62	100.08	87.38	110.6
MAB_0218c	Conserved hypothetical protein				261.42	285.61	345.8	381.07	347.6	382.08	245.6	284.99	350.75	268.11	266.11	327.42
MAB_0219	Conserved hypothetical protein				58.66	76.53	83.56	69.76	66.14	87.03	73.22	87.6	94.83	71.9	88.01	95.89
MAB_0220c	Putative phenylalanine aminotransferase	Rv3772	hisC2	Probable histidinol-phosphate aminotransferase HisC2 (imidazole acetol-phosphate transaminase) (imidazolylacetolphosphate aminotransferase)	127.05	55.47	74.93	61.19	22.12	27.1	25.9	24.35	22.28	32.32	31.39	32.58
MAB_0221c	Putative phage integrase				328.41	268.8	275.06	282.43	361.77	265.21	305.61	301.53	282.72	299.87	277.81	314.85
MAB_0222c	Putative DNA-binding protein				0.18	0	0.71	0.22	0.17	0.92	0	0	1.49	0	0.1	1.14
MAB_0223	Hypothetical protein MAB_0223				0	0	0	0	0	0.3	0	0	0	0	0	0.26
MAB_0224	Hypothetical protein MAB_0224				395.59	407.23	362.01	522.59	623.97	462.64	389.1	454.47	426.86	275.93	407.26	412.48
MAB_0225	Hypothetical protein MAB_0225				425.93	411.87	572.63	331.48	382.2	564.7	518.8	493.74	551.77	447.41	436.25	691.81
MAB_0226	Hypothetical protein MAB_0226				56.18	55.5	50.14	62.28	39.18	37.32	47.92	32.79	28.31	50.08	43.43	44.78
MAB_0227	Hypothetical protein MAB_0227				0.21	0	0.29	0.25	0	0.07	0	0	0.13	0.21	0	0.32
MAB_0228	Hypothetical protein MAB_0228				62.33	67.45	96.95	37.56	271.6	151.31	129.7	155.39	113.5	139.08	112.69	137.95
MAB_0229	Hypothetical protein MAB_0229				1.82	3.21	3.65	2.2	4.63	4.75	2.26	3.76	7.02	2.05	7.99	6.06
MAB_0230	Hypothetical protein MAB_0230				45.17	33.92	32.71	60.02	36.91	38.21	35.94	39.3	33.38	37.27	32.76	38.91
MAB_0231	Conserved hypothetical protein				3.28	19.43	11.13	3.95	11.46	7.46	13.39	15.4	16.75	6.7	16.48	15.37
MAB_0232	Hypothetical protein MAB_0232				12.22	18.95	14.37	17	20.52	12.99	20.94	19.67	17.45	14.41	19.17	20.9
MAB_0233	Putative phage tail tape measure protein TMP				43.08	36.09	30.9	34.05	40.62	32.5	32.21	39.18	33.02	40.5	42.79	40.64
MAB_0234	Hypothetical protein MAB_0234				0	0	0.43	0	0	0.82	0	0	0.74	0	0	0.64
MAB_0235	Hypothetical protein MAB_0235				35.84	31.59	34.65	45.08	34.41	62.99	28.05	29.89	39.08	37.28	34.34	38.81
MAB_0236	Hypothetical protein MAB_0236				0.41	0	0.58	0	0	0	0	0	0	0	0.44	0.26
MAB_0237	Bacteriophage protein				230.23	206.8	236.84	192.9	174.82	484.19	162.29	133.55	198.39	228.13	179.23	192.44
MAB_0238	Hypothetical protein MAB_0238				176.58	185.13	171.67	160.73	312.96	141.58	155.48	151.25	160.66	146.29	173.64	177.33
MAB_0239	Hypothetical protein MAB_0239				1206.09	700.25	706.65	779.79	542.76	704.68	694.71	636.6	676.61	729.65	645.44	720.05
MAB_0240	thiopurine S-methyltransferase	Rv2675c	Rv2675c	Conserved hypothetical protein	68.14	86.63	90.07	68.42	105.54	87.36	78.13	90.06	81.33	59.74	94.05	98.99
MAB_0241	Bacteriophage protein				92.95	89.8	104.14	82.38	110.49	91.1	88.97	86.47	103.82	93.28	79.21	106.72
MAB_0242	Hypothetical protein MAB_0242				711.48	590.23	527.72	751.27	569.05	755.07	512.55	599.94	613.65	465.01	538.8	658.1
MAB_0243	Hypothetical protein MAB_0243				190.74	126.51	155.67	149.04	123.77	194.25	121.33	119.21	148.43	113.9	113.25	168.49
MAB_0244	Hypothetical protein MAB_0244				425.27	280.84	325.77	222.94	202.07	240.35	60.58	146.69	180.79	102.51	188.68	238.81
MAB_0245c	Hypothetical protein MAB_0245c				1129.62	740.22	902.32	847.81	682.09	1003.4	838.63	839.4	944.1	788.42	855.34	1008.89
MAB_0246	Hypothetical protein MAB_0246				579.57	488.96	634.57	543.68	432.61	810.16	518.8	451.97	596.74	469.2	417.62	684.78
MAB_0247c	Putative acetyltransferase				217.55	260.99	230.1	228.35	274.11	246.92	262.53	261.12	218.02	236.48	246.44	222.37
MAB_0248c	Putative regulatory protein, TetR family				69.35	90.89	73.54	28.56	36.52	53.01	101.75	116.4	92.5	89.37	107.07	80.87
MAB_0249	Conserved hypothetical protein				84.59	109.82	113.19	124.83	145.28	125.8	95.77	85.57	88.56	71.82	100.26	106.77
MAB_0250	Hypothetical GMC-type oxidoreductase	Rv1279	Rv1279	Probable dehydrogenase FAD flavoprotein GMC oxidoreductase	89.68	110.12	125.16	108.74	124.3	133.87	117.36	124.56	124.23	108.08	109.85	143.07
MAB_0251	Hypothetical protein MAB_0251				0	0.36	0.96	0.66	0	0.79	0	0	2.14	0	0	1.89
MAB_0252	Conserved hypothetical protein	Rv2079	Rv2079	Conserved hypothetical protein	449.16	400.16	379.84	496.84	432.93	408.58	425.22	393.39	387	420.66	389.35	394.09
MAB_0253	Hypothetical protein MAB_0253				21.82	44.97	53.67	34	25.62	58.86	33.44	40.6	44.76	31.5	41.88	51.68
MAB_0254c	Putative phosphoglycerate mutase				157.61	177.8	213.58	188.63	229.85	221.01	157.74	165.42	196.85	147.07	168.64	196.93
MAB_0255	Putative acyl-CoA dehydrogenase	Rv0154c	fadE2	Probable acyl-CoA dehydrogenase FadE2	72	88.36	101.5	107.18	87.23	120.33	103.71	97.35	109.69	92.25	84.29	109.69
MAB_0256c	Conserved hypothetical protein				109.47	113.31	119.31	157.46	111.38	136.2	117.57	102.02	110.69	103.5	106.84	107.52
MAB_0257c	Hypothetical protein MAB_0257c	Rv3760	Rv3760	Possible conserved membrane protein	0	0	0.58	0	0	0	0	0	0	0	0	0
MAB_0258c	Putative dihydropicolinate reductase				128.99	106.52	114.48	168.86	137.18	123.03	117.74	107.38	110.62	123.42	118.41	122.53
MAB_0259c	Putative short-chain dehydrogenase/reductase				452.31	375.82	514.73	416.66	270.83	450.82	423.87	332.24	476.26	403.42	377.98	568.4
MAB_0260	Probable transcriptional regulator, TetR	Rv3167c	Rv3167c	Probable transcriptional regulatory protein (probably TetR-family)	90.3	65.21	69.36	55.75	33.49	36.26	51.72	32.08	50.75	59.99	38.15	52.14
MAB_0261	Probable amino acid ABC transporter, substrate binding	Rv3759c	proX	Possible osmoprotectant (glycine betaine/carnitine/choline/L-proline) binding lipoprotein ProX	243.15	227.75	210.39	278.29	215.87	196.69	223	209.2	206.27	212.42	219.79	191.27
MAB_0262	Probable amino acid ABC transporter, ATP-binding	Rv3758c	proV	Possible osmoprotectant (glycine betaine/carnitine/choline/L-proline) transport ATP-binding protein ABC transporter ProV	48.82	61.98	59.57	56.29	48.38	60.42	64.99	69.73	69.12	71.27	76.46	80.84
MAB_0263	Possible osmoprotectant (glycine betaine/ carnitine/choline/l-proline) ABC transporter ProW	Rv3757c	proW	Possible osmoprotectant (glycine betaine/carnitine/choline/L-proline) transport integral membrane protein ABC transporter ProW	24.13	37.39	51.36	20.1	23.41	32.88	33.08	50.13	59.07	28.35	45.4	57.48
MAB_0264	Possible osmoprotectant (glycine betaine/ carnitine/choline/l-proline) ABC transporter ProZ	Rv3756c	proZ	Possible osmoprotectant (glycine betaine/carnitine/choline/L-proline) transport integral membrane protein ABC transporter ProZ	311.78	132.27	172.41	271	91.29	170.98	122.85	103.24	137.83	122.71	99.72	121.24
MAB_0265	Conserved hypothetical protein	Rv3755c	Rv3755c	Conserved protein	53.47	107.39	115.82	57.73	83.02	125.97	77.04	87.34	116.39	77.75	107.01	121.02
MAB_0266c	Probable prephenate dehydrogenase TyrA	Rv3754	tyrA	Prephenate dehydrogenase TyrA (PDH) (hydroxyphenylpyruvate synthase)	0.07	0	0.14	0.16	0.13	0.3	0	0.1	0.13	0.98	0	0.39
MAB_0267	Conserved hypothetical protein	Rv3753c	Rv3753c	Conserved protein	57.96	63.35	76.36	66.89	59.93	68.44	25.26	26.73	34.44	25.69	17.3	34.49
MAB_0268	Cytidine/deoxycytidylate deaminase family protein	Rv3752c	Rv3752c	Possible cytidine/deoxycytidylate deaminase	0.27	0	0	0	0	0.59	0	0	1.43	0	0	0.86
MAB_0269c	Hypothetical protein MAB_0269c				265.73	205.84	296.9	237.24	193.67	227.26	194.16	145.36	198.75	151.23	140.41	179.39
MAB_0270c	Hypothetical protein MAB_0270c	Rv3312A	Rv3312A	Secreted protein antigen	2731.1	2229.23	1547.67	1621.15	1546.28	1389.09	2065.83	2073.95	1498.46	2451.55	2248.38	1103.09
MAB_0271	Hypothetical protein MAB_0271				903.91	688.54	830.35	706.17	809.21	800.87	704.47	716.09	801.22	671.85	682.88	831.95
MAB_0272	Hypothetical protein MAB_0272				288.98	218.92	265.91	208.27	267.57	287.38	210.36	241.04	277.42	217	219.02	300.05
MAB_0273c	Hypothetical protein MAB_0273c				55.09	52.82	64.44	63.26	36.78	70.81	41.93	36.34	56.93	42.73	31.2	58.08
MAB_0274c	Conserved hypothetical protein				455.3	364.81	356.54	466.86	320.98	403.41	343.12	311.32	345.46	389	333.24	387.67
MAB_0275	Queuine tRNA-ribosyltransferase (TGT)				265.63	287.62	283.52	247.37	236.01	295.32	310.09	307.41	324.66	274.61	318.54	318.46
MAB_0276	Probable cytochrome P450				190.52	193.99	175.87	245.15	240.83	183.81	201.31	210.09	187.85	189.55	202.51	199.2
MAB_0277c	Probable amino acid ABC transporter, permease				236.08	260.08	236.3	284	402.39	234.21	241.12	236.03	227.74	229.4	227.63	241.34
MAB_0278c	Putative glutamyl-tRNA synthetase or glutamyl-Q tRNA(Asp) synthetase				137.96	141.51	145.63	162.44	124.16	148.39	141.29	147.04	153.2	159.54	138.82	148.01
MAB_0279c	Probable DNA ligase LigC	Rv3731	ligC	Possible ATP-dependent DNA ligase LigC (polydeoxyribonucleotide synthase [ATP]) (polynucleotide ligase [ATP]) (sealase) (DNA repair protein) (DNA joinase)	193.6	172.6	171.27	173.19	171.99	172.52	176.66	172.12	165.64	190.11	187.17	170.2
MAB_0280	Conserved hypothetical protein	Rv3730c	Rv3730c	Conserved hypothetical protein	145.33	169.12	177.36	137.8	161.26	175.97	185.72	202.7	198.72	170.84	197.38	224.27
MAB_0281	Conserved hypothetical protein				143.89	141.1	163.11	172.59	175.92	200.65	138.85	130.09	159.65	130.21	144.13	150.42
MAB_0282	Conserved hypothetical protein				130.99	181.72	211.2	147.43	218.03	207	198.23	248.12	264.16	164.7	263.02	232
MAB_0283c	Conserved hypothetical protein	Rv3723	Rv3723	Probable conserved transmembrane protein	98.32	127.41	143.54	137.65	127.7	142.78	131.07	150.69	159.13	125.05	138.86	139.04
MAB_0284c	Major facilitator superfamily				171.71	200.45	252.57	204.47	166.99	242.1	228.31	212.24	275.96	209.82	210.94	215.65
MAB_0285	Putative oxidoreductase				26.28	20.75	21.54	15.35	31.67	24.05	18.45	27.69	30.9	16.76	24.84	28.46
MAB_0286	Conserved hypothetical protein				17.63	21.95	35.78	19.03	7.91	25.59	34.57	36.97	49.59	20.74	32.28	38.67
MAB_0287	Probable fatty-acid-CoA ligase FadD				38.88	54.26	40.58	59.63	80	39.68	41.5	64.51	38.82	38.34	62.32	45.71
MAB_0288	Putative monooxygenase (salicylate/ hydroxybenzoate hydroxylase				34.26	40.93	34.27	53.82	30.09	33.33	39.67	43.44	37.33	39.47	37.76	31.91
MAB_0289	Conserved hypothetical protein				287.97	262.11	340.56	274.81	279.58	375.57	280.03	254.32	363.57	322.64	267.96	357.51
MAB_0290	Probable 3-carboxymuconate cycloisomerase (PcaB)				141.03	174.93	243.57	182.17	226.11	372.07	175.99	161.12	272.9	158.95	160.43	211.19
MAB_0291	CdaR family transcriptional regulator				127.56	126.28	147.28	137.28	138.26	151.24	135.12	132.72	142.17	104.99	122.94	159.73
MAB_0292c	Putative ISXo8 transposase				373.67	422.4	501.59	417.7	364.45	493.52	374.34	429.2	495.62	403.38	404.55	456.83
MAB_0294	Putative carboxylesterase, type B				225.54	231.13	232.09	263.14	371.19	254.1	239.09	228.53	236.63	231.75	234.98	222.99
MAB_0295	Putative phenazine biosynthesis protein PhzC				37.73	35.56	48.14	37.56	27.89	40.69	36.5	40.1	48.91	32.56	34.03	52.83
MAB_0296	Putative 2,3-dihydro-2,3-dihydroxybenzoate dehydrogenase				44.7	60.05	67.42	78.75	93.11	85.59	73.18	77.49	88.38	75.83	64.62	70.09
MAB_0297	Probable isochorismatase (phenazine biosynthesis) PhzD				25.42	45.38	62.32	13.84	37.63	73.99	63.11	72.97	77.26	45.11	75.28	87.51
MAB_0298	Putative phenazine biosynthesis protein PhzE				85.88	69.88	75.12	75.61	60.18	73.98	65.63	59.48	75.55	74.55	63.08	74.14
MAB_0299	Putative amidohydrolase (aminocarboxymuconate-semialdehyde decarboxylase)	Rv2303c	Rv2303c	Probable antibiotic-resistance protein	157.08	179.69	164.29	161.77	186.45	209.57	175.2	185.47	169.99	162.64	194.32	178.83
MAB_0300c	Putative transcriptional regulator, TetR family				711.17	653.14	715.41	469.54	435.76	433.09	455.32	355.89	458.33	547.33	445.31	545.88
MAB_0301	Putative carboxylesterase				400.19	424.76	442.4	319.46	395.69	450.34	420.45	425.92	469.57	403.84	437.28	498.51
MAB_0302	Putative monooxygenase				249.61	235.34	235.44	255.73	281.25	258.89	266.75	246.62	235.29	245.74	252.26	263.34
MAB_0303	Putative dioxygenase (1H-3-hydroxy-4-oxoquinaldine 2,4-dioxygenase)				214.37	242.89	261.63	222.64	247.62	269.21	246.54	266.44	278.75	210.88	274.44	330.82
MAB_0304	Hypothetical protein MAB_0304				154.35	131.27	104.79	111.9	109.26	108.35	169.39	148.87	113.71	200.08	163.08	157.2
MAB_0305	Putative aminotransferase	Rv3722c	Rv3722c	Conserved protein	0.18	0	0.58	0.26	0.07	0.59	0.07	0.11	0.35	0.07	0	0.43
MAB_0306c	Hypothetical protein MAB_0306c				338.11	300.34	330.73	485.11	378.08	341.56	329.33	283.84	319.41	321.32	263.41	371.06
MAB_0307c	Hypothetical protein MAB_0307c				213.69	219.2	239.74	246.41	263.75	254.5	283.41	285.83	269.19	229.57	279.5	308
MAB_0308c	Hypothetical protein MAB_0308c				421.56	435.6	400.67	491.29	433.64	451.95	472.7	497.71	423.73	424.51	502.35	476.56
MAB_0309	DNA polymerase III, subunit gamma/tau	Rv3721c	dnaZX	DNA polymerase III (subunit gamma/tau) DnaZ/X	8.47	6.2	8.42	2.47	8.81	5.14	12.76	9.19	12.31	12.57	9.61	11.54
MAB_0310c	Putative cyclopropane-fatty-acyl-phospholipid synthase	Rv3720	Rv3720	Possible fatty acid synthase	675.44	336.43	489.26	508.43	274.05	459.8	107.34	83.92	160.14	121.69	86.98	137.63
MAB_0311c	Conserved hypothetical protein	Rv3719	Rv3719	Conserved protein	134.4	135.87	147.95	142.59	117.72	157.21	81.39	76.8	97.01	77.73	76.09	93.32
MAB_0312c	Enolase (Eno)				231.6	209.02	234.18	225.98	226.31	258.09	234.33	216.19	268.35	251.65	214.03	249.72
MAB_0313c	Putative aminoglycoside phosphotransferase				200.51	227.16	297.85	227.75	520.74	346.6	260.28	252.28	347.89	258.19	241.34	325.67
MAB_0314c	Possible transcriptional regulator, TetR family				311.59	241.09	311.85	141.36	116.64	198.48	230.49	217.32	327.1	328.72	266.7	367.31
MAB_0315	Conserved hypothetical protein				236.53	223.44	254.03	296.2	310.4	332.67	287.14	267.14	278.33	247.58	253.42	303.33
MAB_0316	Probable enoyl-CoA hydratase				90.33	112.88	149.13	120.6	112.65	146.22	147.11	133.55	165.5	99.34	116.61	175.75
MAB_0317	Conserved hypothetical protein	Rv3718c	Rv3718c	Conserved protein	154.6	145.97	243.23	156.84	98.51	206.2	186.74	134.5	253.13	227.06	155.42	268.87
MAB_0318c	Conserved hypothetical protein	Rv3717	Rv3717	Conserved hypothetical protein	767.61	631.22	920.78	341.91	503.63	789.68	415.12	295.37	571.29	408.77	337.27	539.78
MAB_0319	Conserved hypothetical protein	Rv3716c	Rv3716c	Conserved protein	205.86	173.46	117.72	245.15	120.37	71.21	248.46	96.49	123.13	231.25	164.15	109.13
MAB_0320	Recombination protein RecR	Rv3715c	recR	Probable recombination protein RecR	2.73	2.62	4.3	0	0.17	0.13	1.74	1.39	1.78	4.47	1.38	1.6
MAB_0321c	Hypothetical protein MAB_0321c				0	0.36	0.58	0	0	1.19	0	0	0.54	1.12	0.3	0.86
MAB_0322c	Hypothetical protein MAB_0322c				63	57.89	66.54	80.44	37.13	132.29	53.81	49.42	66.25	51.95	42.7	54.79
MAB_0323c	Putative cobyric acid synthase CobQ2	Rv3713	cobQ2	Possible cobyric acid synthase CobQ2	0.18	0.08	0.25	0	0.11	0.17	0	0.09	0.5	0	0	0.26
MAB_0324c	Putative Mur ligase family protein	Rv3712	Rv3712	Possible ligase	0.06	0.08	0.62	0.3	0.12	0.18	0.12	0	0.49	0	0.07	0.12
MAB_0325c	Hypothetical protein MAB_0325c				95.14	65.74	72.82	131.67	22.22	43.55	69.07	48.37	66.6	62.34	50.58	56.93
MAB_0326	Putative transcriptional regulator, MarR family	Rv2887	Rv2887	Probable transcriptional regulatory protein	40.19	52.11	54.44	48.77	48.1	45.1	72.66	71.01	69.24	78.48	72.17	66.32
MAB_0327	Possible aminoglycoside phosphotransferase				227.63	188.54	278.4	231.13	208.05	308.18	224.17	205.17	331.68	274.97	209.8	299.81
MAB_0328	Putative acyl-CoA dehydrogenase				257.97	338.26	310.28	406.96	334.28	372.78	360.49	346.35	312.81	320.7	335.74	308.69
MAB_0329	DNA polymerase III, epsilon subunit (DnaQ)	Rv3711c	dnaQ	Probable DNA polymerase III (epsilon subunit) DnaQ	34.37	61.13	61.01	47.81	46.58	57.4	55.4	60.72	66.87	55.15	58.8	63.27
MAB_0330	Beta-lactamase	Rv0399c	lpqK	Possible conserved lipoprotein LpqK	164.25	188.06	196.02	151.24	188.62	242.37	173.38	195.43	217.45	176.41	193.91	226.6
MAB_0331c	30S ribosomal protein S18.2	Rv2055c	rpsR2	30S ribosomal protein S18 RpsR2	1.64	0	0	1.98	0	0	0	0	0	0	0	0
MAB_0332c	30s ribosomal protein S14.2	Rv2056c	rpsN2	30S ribosomal protein S14 RpsN2	484.91	473.26	576.62	676.14	457.94	763.23	550.84	563.92	643.5	506.48	553	571.49
MAB_0333c	50S ribosomal protein L33	Rv2057c	rpmG1	50S ribosomal protein L33 RpmG1	702.05	639.75	846.83	934.63	908.56	988.71	812.19	629.08	915.72	755.74	601.8	860.78
MAB_0334c	50S ribosomal protein L28-2	Rv2058c	rpmB2	50S ribosomal protein L28 RpmB2	83.11	83.69	131.38	94.9	105.45	162.19	110.69	101.5	144.81	101.38	106.77	147.47
MAB_0335	Probable cobalamin synthesis protein	Rv0106	Rv0106	Conserved hypothetical protein	55.62	45.75	71.71	75.67	63.55	123.58	72.31	56.62	78.5	72.21	54.93	65.37
MAB_0336	50S ribosomal protein L31 type B				241.62	266.61	273.41	262.94	345.68	282.21	297.84	339.35	296.05	262.41	346.4	293.71
MAB_0337c	Probable 2-isopropylmalate synthase (LeuA)	Rv3710	leuA	2-isopropylmalate synthase LeuA (alpha-isopropylmalate synthase) (alpha-IPM synthetase) (IPMS)	0.23	0.15	0.66	0.48	0	0.47	0.05	0.26	0.85	0.23	0.03	0.87
MAB_0338c	Hypothetical protein MAB_0338c				562.21	515.01	684.97	675.15	584.1	831.32	688.35	592.11	805.17	628.39	644.61	904.91
MAB_0339	Hypothetical protein MAB_0339				271.65	255.99	299.29	279.53	253.22	274.37	309.2	315.79	328.36	323.77	304.34	346.58
MAB_0340	Hypothetical protein MAB_0340				100.78	96.9	116.82	101.57	144.58	156.32	95.62	100.8	116.81	125.15	105.42	125.02
MAB_0341	Putative transcriptional regulator, TetR family				327.75	362.17	423.49	451.01	893.32	518.91	445.55	423.88	461.07	395.67	368	421.25
MAB_0342c	Putative nitroreductase family protein				350.66	365.59	354.89	434.28	354.25	311.32	438.93	412.7	430.25	435.87	439.01	375.65
MAB_0343	Aspartate kinase	Rv3709c	ask	Aspartokinase Ask (aspartate kinase) [contains: aspartokinase alpha subunit (Ask-alpha); and aspartokinase beta subunit (Ask-beta)]	0.05	0	0.87	0.12	0	0.82	0.1	0.08	0.57	0.21	0	0.32
MAB_0344	Aspartate-semialdehyde dehydrogenase (Asd)	Rv3708c	asd	Aspartate-semialdehyde dehydrogenase Asd (ASA dehydrogenase) (ASADH) (aspartic semialdehyde dehydrogenase) (L-aspartate-beta-semialdehyde dehydrogenase)	0.07	0	0.37	0	0.14	0.65	0	0.23	0.39	0	0.08	0.56
MAB_0345	Hypothetical protein MAB_0345				86.66	58.89	120.8	152.23	44.75	61.12	68.76	48.87	102.25	74.29	39.93	105.35
MAB_0346	Conserved hypothetical protein	Rv3707c	Rv3707c	Conserved hypothetical protein	200.43	244.79	332.69	286.57	276.08	312.12	238.57	279.33	346.53	228.69	244.98	334.7
MAB_0347	Cell division control protein 48 CDC48				78.78	86.11	76.96	77.62	80.49	68.96	81.09	97.61	80.78	72.14	95.22	92
MAB_0348	Hypothetical conserved TPR domain protein				29.82	27.21	35.33	30.37	26.23	33.04	31.89	32.35	41.73	34.5	42.67	38.68
MAB_0349c	Putative hydrolase, alpha/beta fold				257.53	318.54	358.93	379.92	256.17	339.31	289.61	326.24	327.73	300.51	348.41	365.21
MAB_0350	Conserved hypothetical protein				244.82	269.15	218.06	271.1	256.94	348.24	296.51	251.26	249.81	264.34	263.97	228.54
MAB_0351	Catalase				240.3	212.07	211.13	246.14	170.21	216.64	213.09	192.73	194.92	190.19	207.95	203.99
MAB_0352	Conserved hypothetical protein				986.64	184.95	222.32	491.35	164.4	270.5	195.02	134.09	201.97	252.81	155.1	192.44
MAB_0353	Conserved hypothetical protein	Rv3705c	Rv3705c	Conserved protein	285.86	217.84	217.08	209.74	164.56	175.32	241.36	248.81	249.77	286.39	248.36	245.62
MAB_0354c	Oxidoreductase, 2-nitropropane dioxygenase family	Rv1894c	Rv1894c	Conserved hypothetical protein	452.87	482.89	548.2	565.07	548.54	580.32	478.6	497.95	570.59	445.89	461.47	507.02
MAB_0355	Probable ammonium transporter				113.15	123.13	127.37	168.84	92.22	131.06	90.38	96.79	120.93	95.51	97.74	124.05
MAB_0356c	Conserved hypothetical protein	Rv2437	Rv2437	Conserved transmembrane protein	26.37	45.22	45.28	43.19	57.81	40.12	49.64	62.66	59.26	45.5	60.81	62.24
MAB_0357c	Conserved hypothetical protein				404.01	398.52	372.66	640.36	768.51	421	420.67	379.2	382.14	380.55	334.95	377.15
MAB_0358	Hypothetical conserved membrane protein PknM or conserved lipoprotein LppH				266.34	256.26	277.95	298.2	320.86	303.51	313.57	273.29	338.7	321.87	254.8	334.24
MAB_0359	Putative fructokinase				38.5	69.33	49.12	67.84	57.1	54.18	57.53	78.95	60.66	56.03	66.82	52.7
MAB_0360	Conserved hypothetical protein				61.51	90.8	88.98	93.32	83.33	119.98	99.39	95.74	92.94	80.77	114.64	88.23
MAB_0361	Conserved hypothetical protein				397.33	315.47	495.85	460.11	387.76	529.13	420.21	344.73	580.96	463.1	327.81	540.01
MAB_0362c	N-acetylglucosamine-6-phosphate deacetylase NagA	Rv3332	nagA	Probable N-acetylglucosamine-6-phosphate deacetylase NagA (GlcNAc 6-P deacetylase)	76.96	75.84	106.08	60.96	119.34	81.59	61.86	66.83	109.79	80.85	71.28	100.55
MAB_0363c	Glutamine-fructose-6-phosphate transaminase				59.4	71.29	72.53	85.12	67.49	85.41	75.34	65.49	68.69	61.3	50.16	62.8
MAB_0364c	ATPase, BadF/BadG/BcrA/BcrD type				34.49	40.39	37.93	56.56	44.15	39.46	38.98	41.63	39.11	38.08	33.86	37.98
MAB_0365c	Probable sugar-transport integral membrane protein	Rv3331	sugI	Probable sugar-transport integral membrane protein SugI	154.47	119.87	147.8	160.48	137.34	179.25	137.65	134.58	159.7	141.85	124.49	139.45
MAB_0366	hypothetical protein MAB_0366				160.4	160.49	194.56	178.35	230.59	219.77	156.76	145.69	204.11	168.28	145.37	184.36
MAB_0367c	Conserved hypothetical protein				443.46	476.25	689.7	674.76	475.61	837.91	492.55	449.13	745.32	511.59	482.68	593.96
MAB_0368	Short-chain dehydrogenase/reductas	Rv1144	Rv1144	Probable short-chain type dehydrogenase/reductase	535.83	224.02	225.57	371.02	189.98	196.93	160.43	157.2	159.6	215.42	155.47	156.77
MAB_0369	Glutamate--cysteine ligase GshA	Rv3704c	gshA	Glutamate--cysteine ligase GshA (gamma-glutamylcysteine synthetase) (gamma-ECS) (GCS) (gamma-glutamyl-L-cysteine synthetase)	150.57	148.96	173.15	182.12	178.38	175.05	156.36	119.86	134.88	182.75	164.98	162.75
MAB_0370	Conserved hypothetical protein	Rv3703c	Rv3703c	Conserved hypothetical protein	87.9	99.39	104.27	76.59	95.88	110.68	102.59	101.07	124.92	111.62	107.75	123.78
MAB_0371	Conserved hypothetical protein	Rv3702c	Rv3702c	Conserved hypothetical protein	70.26	74.06	70.74	102.64	83.85	89.5	102.22	93.15	91.41	86.16	87.92	89.87
MAB_0372	Conserved hypothetical protein	Rv3701c	Rv3701c	Conserved hypothetical protein	20.56	29.71	35.92	30.03	24.31	31.04	29.59	26.08	36.14	32.26	34.33	42.85
MAB_0373	Probable aminotransferase	Rv3700c	Rv3700c	Conserved hypothetical protein	75.13	107.36	133.42	117.96	122.84	167.21	110.53	97.91	138.01	99.87	102.51	142.55
MAB_0374c	Conserved hypothetical protein	Rv3698	Rv3698	Conserved protein	134.73	134.47	178.15	155.29	104.52	182.36	108.6	87.21	136.83	132	108.57	158.54
MAB_0375	Hypothetical protein MAB_0375				0	0	0.19	0	0	0.2	0	0	0.18	0	0	0.86
MAB_0376	Conserved hypothetical protein (peptidase?)				145.3	129.11	143.21	133.78	154.71	236.61	187	130.22	138.7	141.6	102.63	129.93
MAB_0377	Putative transcriptional regulator, TetR family				602.13	495.21	525.03	943.7	527.77	514.95	454.47	474.32	427.66	459.7	369.26	456.15
MAB_0378	Probable lipid-transfer protein Ltp1/thiolase				115.37	149.7	151.66	164.94	144.18	171.29	173.01	188.81	172.69	133.82	184.3	195.58
MAB_0379	Conserved hypothetical protein (MaoC-like dehydratase?)				29.58	34.87	41.3	63.55	43.65	54.42	36.5	39.65	41.49	28.97	29.6	44.41
MAB_0380	Probable short-chain dehydrogenase/reductase				40.53	66.21	52.94	117.8	79.35	87.82	46.1	45.74	46.49	42.31	40.3	48.86
MAB_0381	Glycerol uptake facilitator protein (GlpF)				7.7	12.19	9.1	3.51	6.43	6.63	8.59	7.73	10.5	6.42	11.19	11.58
MAB_0382	Glycerol kinase (GlpK)	Rv3696c	glpK	Probable glycerol kinase GlpK (ATP:glycerol 3-phosphotransferase) (glycerokinase) (GK)	2.8	12.03	6.99	1.28	9.26	1.78	1.75	4.72	7.4	1.77	11.22	8.96
MAB_0383c	Putative transcriptional regulator, PadR-like				24.47	23.2	29.72	18.45	25.72	21.16	27.35	13.78	30.16	24.58	14.49	21.45
MAB_0384	Conserved hypothetical protein				80.83	59.01	98.42	100.17	49.9	125.07	63.9	54.72	87.5	80.62	62.21	75.09
MAB_0385	Conserved hypothetical protein (cation transporter?)				6.68	10.4	15.25	9.74	7.39	8.1	6.25	5.55	10.02	4.91	7.54	12.61
MAB_0386c	Conserved hypothetical membrane protein	Rv3695	Rv3695	Possible conserved membrane protein	16.99	33.04	46.91	20.05	36.15	48.23	29.02	42.79	59.88	29.68	50.45	61.77
MAB_0387	Conserved hypothetical protein	Rv3694c	Rv3694c	Possible conserved transmembrane protein	209.73	223.1	261.72	281.28	261.92	330.73	215.93	216.68	266.12	221.04	202.06	242.82
MAB_0388c	Conserved hypothetical protein	Rv3693	Rv3693	Possible conserved membrane protein	86.48	119.6	162.73	135.03	169.37	184.96	136.97	137.47	190.56	112.27	129.5	160.32
MAB_0389c	Putative regulatory protein	Rv3692	moxR2	Probable methanol dehydrogenase transcriptional regulatory protein MoxR2	357.34	348.84	409.31	427.43	335.03	451.56	366.29	340.48	404.41	378.37	352.79	385.03
MAB_0390c	Conserved hypothetical protein	Rv3691	Rv3691	Conserved protein	88.4	105.21	107.64	118.52	130.36	118.74	115.23	103.42	117.92	118.09	98.58	110.94
MAB_0391c	Conserved hypothetical membrane protein	Rv3690	Rv3690	Probable conserved membrane protein	0.41	0.21	0.58	0	0.15	0.59	0	0.13	1.82	0	0.09	0.51
MAB_0392c	Conserved hypothetical protein	Rv3689	Rv3689	Probable conserved transmembrane protein	50.97	68.47	64.44	77.76	95.09	116.53	70.17	72.92	73.06	53.06	65.19	72.43
MAB_0393	Possible methyltransferase	Rv0560c	Rv0560c	Possible benzoquinone methyltransferase (methylase)	22.84	39.78	48.83	33.46	32.29	41.44	43.03	45.02	50.98	41.25	55.22	59.39
MAB_0394c	Conserved hypothetical protein	Rv1702c	Rv1702c	Conserved hypothetical protein	99.59	93.87	88.01	99.04	107.8	87.51	103.36	109.68	107.61	115.06	102.04	93.07
MAB_0395c	Conserved hypothetical protein	Rv0142	Rv0142	Conserved hypothetical protein	50.93	65.1	85.12	55.36	92.13	110.31	62.04	60.53	81.16	64.68	71.6	86.79
MAB_0396c	Hypothetical protein MAB_0396c				3287.75	513.18	1144.8	2239.11	856.91	1955.68	262.75	120.3	420.48	255.18	117.76	308.92
MAB_0397c	Conserved hypothetical protein				299.98	260.08	471.71	359.42	335.8	644.23	325.61	348.62	588.85	258.62	287.19	489.83
MAB_0398c	Exodeoxyribonuclease V, alpha subunit (RecD)	Rv0629c	recD	Probable exonuclease V (alpha chain) RecD (exodeoxyribonuclease V alpha chain) (exodeoxyribonuclease V polypeptide)	52.62	47.44	84.47	41.21	37.04	62.58	67.43	48.68	99.62	67.16	60.68	86.52
MAB_0399c	Exodeoxyribonuclease V, beta subunit (RecB)	Rv0630c	recB	Probable exonuclease V (beta chain) RecB (exodeoxyribonuclease V beta chain)(exodeoxyribonuclease V polypeptide) (chi-specific endonuclease)	82.53	83.02	109.68	118.11	83.5	106.96	90.43	84.12	126.21	82.89	76.22	97.5
MAB_0400c	Exodeoxyribonuclease V, gamma subunit (RecC)	Rv0631c	recC	Probable exonuclease V (gamma chain) RecC (exodeoxyribonuclease V gamma chain)(exodeoxyribonuclease V polypeptide)	38.49	50.36	51.71	44.59	50.35	50.29	50.55	44.37	58.04	53.37	44.35	49.35
MAB_0401	Putative acyltransferase	Rv0517	Rv0517	Possible membrane acyltransferase	449.85	508.11	607.19	399.36	477.28	690.23	428.78	457.68	612.68	471.8	516.06	579.66
MAB_0402	Conserved hypothetical protein	Rv0518	Rv0518	Possible exported protein	197.88	195.65	230.46	342.56	287.88	265.56	217.64	185.12	220.23	186.92	189.56	189.8
MAB_0403	Conserved hypothetical protein				8.82	31.32	39.82	7.91	28.93	37.23	10.94	16.6	41.89	10.89	22.63	23.94
MAB_0404c	Putative acetyltransferase				199.97	128	128.58	206.87	126.96	156.33	152.71	138.64	139.68	165.74	115.91	125.97
MAB_0405c	Hypothetical protein MAB_0405c				2546.3	325.5	520.31	386.18	208.85	308.36	273.47	213.87	240.73	220.08	156.46	180.67
MAB_0406c	Cysteine synthase/cystathionine beta-synthase family	Rv3684	Rv3684	Probable lyase	59.55	75.88	79.53	74.1	61.26	67.8	75.89	74.81	81.44	77.23	81.51	76.79
MAB_0407c	Conserved hypothetical protein (metallophospho esterase?)	Rv3683	Rv3683	Conserved protein	1.15	2.14	2.77	0.4	0.46	1.48	0.16	4.26	3.85	6.03	3.02	5.1
MAB_0408c	Probable bifunctional membrane-associated penicillin-binding protein PonA2/glycosyl transferase	Rv3682	ponA2	Probable bifunctional membrane-associated penicillin-binding protein 1A/1B PonA2 (murein polymerase) [includes: penicillin-insensitive transglycosylase (peptidoglycan TGASE) + penicillin-sensitive transpeptidase (DD-transpeptidase)]	688.56	617.49	600.66	291.25	399.69	371.98	940.19	669.01	943.53	542.31	463.89	556.06
MAB_0409	Putative transcriptional regulator WhiB	Rv3681c	whiB4	Probable transcriptional regulatory protein WhiB-like WhiB4	0.62	0	0.72	0	0	0.15	0	0	0.4	0	0.22	0.26
MAB_0410c	Probable anion transporter ATPase	Rv3680	Rv3680	Probable anion transporter ATPase	1.04	2.43	3	1.32	2.67	2.81	0.21	0.17	1.36	0.22	0.18	1.17
MAB_0411c	Putative anion transporter ATPase	Rv3679	Rv3679	Probable anion transporter ATPase	19.98	28.33	28.7	8.63	20.34	9.87	7.81	3.19	6.23	8.84	10.81	8.42
MAB_0412	Conserved hypothetical protein	Rv3678A	Rv3678A	Conserved hypothetical protein	0	0	0.58	0	0	2.08	0.78	0	0	0	0	0.26
MAB_0413	Putative endoribonuclease	Rv3678c	Rv3678c	Conserved protein	109.22	124.38	191.68	121.59	50.93	117.59	97.41	77.07	121.44	109.76	66.25	147.9
MAB_0414	Possible hydrolase (beta-lactamase-like)	Rv3677c	Rv3677c	Possible hydrolase	183.63	137.59	178.54	147.29	145.21	155.88	121.11	113.91	132.71	195.89	171.42	181.39
MAB_0415	Conserved hypothetical membrane protein				213.73	250.83	323.81	274.41	377.57	306.85	252.84	252.55	304.72	235.38	274.82	316.7
MAB_0416c	Putative Crp/Fnr-family transriptional regulator	Rv3676	crp	Transcriptional regulatory protein Crp (Crp/Fnr-family)	0.82	0	0.58	0	0.77	0.15	0	0	0.13	0	0	0.39
MAB_0417c	Conserved hypothetical membrane protein	Rv3675	Rv3675	Possible membrane protein	306.74	366.18	290.45	363.11	164.09	236.16	302.11	298.67	237.7	275.37	299.02	250.85
MAB_0418	Probable endonuclease III protein	Rv3674c	nth	Probable endonuclease III Nth (DNA-(apurinic or apyrimidinic site)lyase) (AP lyase) (AP endonuclease class I) (endodeoxyribonuclease (apurinic or apyrimidinic)) (deoxyribonuclease (apurinic or apyrimidinic))	100.24	63.29	95.86	76.88	50.93	52.55	59.9	54.72	77.51	84.72	56.69	73.84
MAB_0419	Conserved hypothetical protein	Rv3673c	Rv3673c	Possible membrane-anchored thioredoxin-like protein (thiol-disulfide interchange related protein)	0.09	0.36	0.45	0	0	0.86	0	0	0.54	0	0	0.51
MAB_0420	Conserved hypothetical protein	Rv3672c	Rv3672c	Conserved hypothetical protein	140.77	153.21	184.87	156	154.46	200.24	129.42	122.81	154.08	154.16	129.54	146.37
MAB_0421	Possible membrane-associated serine protease	Rv3671c	Rv3671c	Membrane-associated serine protease	265.12	27.28	43.07	5.72	10.07	7.18	9.13	7.06	9.04	16.4	7.14	10.65
MAB_0422c	Possible epoxide hydrolase EphE	Rv3670	ephE	Possible epoxide hydrolase EphE (epoxide hydratase) (arene-oxide hydratase)	37.62	41.69	40.43	57.73	57.61	63.93	41.78	48.54	49.79	40.66	39.51	49.24
MAB_0423c	Conserved hypothetical membrane protein	Rv3669	Rv3669	Probable conserved transmembrane protein	22.8	8.78	12.46	2.77	1.85	4.63	9.06	6.27	20.66	10.39	5.68	14.82
MAB_0424	Putative protease	Rv3668c	Rv3668c	Possible protease	137.97	217.11	210.05	106.91	174.74	160.85	156.03	115.87	125.81	116.4	145.79	143.38
MAB_0425c	Acetyl-CoA synthetase	Rv3667	acs	Acetyl-coenzyme A synthetase Acs (acetate--CoA ligase) (acetyl-CoA synthetase) (acetyl-CoA synthase) (acyl-activating enzyme) (acetate thiokinase) (acetyl-activating enzyme) (acetate--coenzyme A ligase) (acetyl-coenzyme A synthase)	259.88	304.39	273.52	367.22	240.24	257.37	261.77	228.96	219.53	232.6	256.88	246.74
MAB_0426	Probable peptide ABC transporter DppA	Rv3666c	dppA	Probable periplasmic dipeptide-binding lipoprotein DppA	230.61	238.4	258.04	203.37	236.03	220.49	203.93	200.04	229.6	220.93	214.21	260.2
MAB_0427	Probable dipeptide-transport integral membrane protein ABC transporter DppB	Rv3665c	dppB	Probable dipeptide-transport integral membrane protein ABC transporter DppB	142.78	132.67	114.97	180.54	157.97	138.47	120.89	119.68	103.54	97.88	118.49	105.4
MAB_0428	Probable peptide ABC transporter DppC	Rv3664c	dppC	Probable dipeptide-transport integral membrane protein ABC transporter DppC	82.07	103.29	125.88	98.72	89.4	108.39	106.36	100.34	123.74	78.53	106.59	125.46
MAB_0429	Putative oligopeptide ABC transporter, ATP-binding protein	Rv3663c	dppD	Probable dipeptide-transport ATP-binding protein ABC transporter DppD	21.15	27.38	21.43	29.37	19.23	20.2	24.95	26.14	21.72	15.38	24.78	22.12
MAB_0430	Conserved hypothetical protein	Rv3662c	Rv3662c	Conserved hypothetical protein	0.27	0	0.45	0	0	0.59	0	0	1.19	0.93	0.1	0.46
MAB_0431c	Conserved hypothetical protein	Rv3661	Rv3661	Conserved hypothetical protein	209.86	203.1	173.62	94.28	84.88	115.6	157.73	149.12	155.75	167.36	130.54	134.77
MAB_0432	Conserved hypothetical protein	Rv3660c	Rv3660c	Conserved hypothetical protein	339.33	269.09	290.96	316.95	234.4	238.57	264.34	231.57	269.82	316.62	233.22	263.14
MAB_0433	Type II secretion system protein E	Rv3659c	Rv3659c	Conserved hypothetical protein	371.89	394.83	615.29	399.36	328.41	559.63	380.02	391.76	658.85	408.98	385.25	543.69
MAB_0434c	Hypothetical protein MAB_0434c				154.16	127.9	159.53	130.24	121.59	202.05	130.6	127.93	161.95	116.28	117.82	176.4
MAB_0435c	Putative transcriptional regulator				491.27	300.51	395.67	239.88	188.78	319.24	357.33	393.49	456.3	396.58	386.86	506.85
MAB_0436	Conserved hypothetical protein				224.28	51.06	84.21	150.41	63.51	91.43	37.26	29.69	40.11	56.97	27.3	35.24
MAB_0437c	Hypothetical protein MAB_0437c				79.32	94.38	77.49	44.34	55.11	38.15	46.88	80.2	92.92	60.09	77.19	71.84
MAB_0438c	Conserved hypothetical protein				248.51	191.18	282.73	210.55	173.95	268.47	196.29	194.38	274.46	187.03	204.47	259.43
MAB_0439	Hypothetical protein MAB_0439				9.98	5.89	7.41	4.61	1.03	4.05	1.56	2.09	2.68	0.28	6.95	4.8
MAB_0440	Conserved hypothetical protein				413.46	436.45	439.57	305.94	534.72	465.35	350.43	383.62	394.09	383.11	461.06	487.07
MAB_0441	Conserved hypothetical protein				0.19	0.08	0.36	0	0	0.64	0.12	0	0.86	0.13	0.07	0.95
MAB_0442	Putative transposase/integrase				213.26	185.2	208.8	192.82	170.23	196.13	178.24	166.12	201.31	198.73	176.85	230.04
MAB_0443	Putative transposase/integrase				209.42	221.57	216.2	212.83	219.76	252.74	216.38	224.7	227.7	204.67	222.75	262.93
MAB_0444	Putative transposase/integrase				150.54	146.21	163.24	182.32	172.84	203.13	157.13	157.06	159	128.47	149.06	195.43
MAB_0445	Conserved hypothetical protein				224.85	113.24	136.74	166.62	178.52	176.45	168.14	137.8	179.96	172.73	135.26	174
MAB_0446c	Hypothetical protein MAB_0446c				305.92	218.43	227.65	75.13	170.52	136.77	163.3	203.64	249.21	255.54	272.84	274.1
MAB_0447c	Hypothetical protein MAB_0447c				623.5	466.83	527.62	667.57	619.68	534.63	488.42	433.45	482.65	441.45	408.35	516
MAB_0448c	Hypothetical protein MAB_0448c				0.16	0	0	0	0	0	0	0	0.21	0	0	0.31
MAB_0449	Probable copper-transporting ATPase				199.3	212.5	301.67	215.63	212.14	298.9	220.8	220.51	320.39	222.64	221.41	303.27
MAB_0450c	Putative ABC transport system membrane protein				138.74	113.61	141.62	118.52	115.41	122.42	127.32	121.95	154.1	146.14	121.09	158.46
MAB_0451c	Possible cysteine synthase	Rv0848	cysK2	Possible cysteine synthase a CysK2 (O-acetylserine sulfhydrylase) (O-acetylserine (thiol)-lyase) (CSASE)	203.73	177.93	182.01	194.11	163.44	178.93	175.59	156.87	171.22	175.57	146.24	180.63
MAB_0452c	Hypothetical protein MAB_0452c				83.43	63.07	107.8	39.18	61.87	61.44	75.43	44.2	115.44	106.48	56.06	98.36
MAB_0453c	Conserved hypothetical protein				503.27	483.43	737.62	503.89	564.42	674.15	609.05	560.16	860.78	596.13	583.95	772.63
MAB_0454c	Putative metal-binding protein				0	0	0.14	0	0	0.3	0	0	0.4	0	0	0
MAB_0455	Hypothetical protein MAB_0455				9.02	3.57	5.39	0	0	0.59	3.13	0.84	1.78	1.68	2.96	4.8
MAB_0456	Hypothetical protein MAB_0456				0	0	0	0	0	0.3	0	0	0	0	0	0
MAB_0457	Hypothetical protein MAB_0457				143.76	143.17	264.95	130.77	168.43	253.96	159.61	175.08	285.5	176.91	202.55	316.05
MAB_0458	Hypothetical protein MAB_0458				98.87	131.58	207.23	189.57	145.75	280.73	108.87	137.85	191.84	142.81	117.02	199.72
MAB_0459c	Possible glycosyl hydrolase				285.99	269.38	401.6	327.6	247.91	393.34	252.23	254.17	400.6	248.89	253.82	396.14
MAB_0460	Hypothetical protein MAB_0460				156.1	255.19	392.4	175.3	292.69	398.95	254.71	332.5	440.42	248	319.42	446.97
MAB_0461	Hypothetical protein MAB_0461				144.07	163.11	251.79	198.36	185.7	229.14	135.95	142.86	224.31	147.74	161.93	213.96
MAB_0462c	Conserved hypothetical protein				259.68	271.16	381.94	297.54	268.52	402.61	254.32	241.54	376.89	269.58	253.21	326.28
MAB_0463c	Probable oxidase (copper-binding protein)	Rv0846c	Rv0846c	Probable oxidase	277.32	283.79	426.22	306.61	263.68	418.38	298.94	288.71	436.66	290.48	309.12	452.35
MAB_0464	Hypothetical protein MAB_0464				208.59	199.87	391.44	158.82	119.34	188.69	106.78	116.54	232.88	172.6	153.2	275.39
MAB_0465	Hypothetical protein MAB_0465				320.13	250.9	447.22	427.26	400.89	652.05	193.94	179.34	326.63	189.91	165.04	318.22
MAB_0466	Hypothetical protein MAB_0466				600.97	369.4	708.77	311.87	343.36	496.06	453.17	371.56	836.49	593.2	409.04	860
MAB_0467	Hypothetical protein MAB_0467				175.63	218.27	320.51	297.96	213.18	336.78	221.45	241.86	319.91	214.97	200.4	303.62
MAB_0468	Probable transmembrane carbonic anhydrase				172.64	212	333.94	271.44	280.09	371.99	199.4	181.2	302.53	193.38	222.44	343.95
MAB_0469c	Hypothetical protein MAB_0469c				103.52	94.82	113.55	64.14	59.84	96.79	75.01	100.95	135.44	91.98	108.54	124.11
MAB_0470c	Putative hydrolase (alpha/beta hydrolase fold)				693.1	570.07	655.58	633.3	653.41	744.54	625.97	581.04	715.55	680.33	620.21	709.78
MAB_0471	Conserved hypothetical transmembrane protein	Rv3658c	Rv3658c	Probable conserved transmembrane protein	236.29	280.41	352.71	238.12	339.67	343.43	292.74	308.69	423.23	293.99	306.8	346.48
MAB_0472	Conserved hypothetical membrane protein	Rv3657c	Rv3657c	Possible conserved alanine rich membrane protein	0	1.07	0	0	0	0	0	0	0	0	0	0
MAB_0473	Conserved hypothetical protein	Rv3656c	Rv3656c	Conserved hypothetical protein	85.57	105.11	144.84	68.54	56.07	114.62	99.23	113.41	176.4	105.85	103.07	160.94
MAB_0474	Conserved hypothetical protein	Rv3655c	Rv3655c	Conserved hypothetical protein	198.89	159	269.49	383.54	308.64	283.34	170.33	158.52	269.02	160.03	163.26	258.4
MAB_0475	Hypothetical protein MAB_0475				0	0	0	0	0	0.59	0	0	0	0	0	1.03
MAB_0476c	Putative transcriptional regulator, TetR family				287.6	255.63	401.78	207.75	231.74	501.75	215.78	169.59	236.05	234.32	158.31	263.59
MAB_0477	Probable membrane protein, MmpS				188.22	189.69	211.78	163.1	144.8	149.33	208.88	200.5	237.16	217.56	213.1	260.12
MAB_0478	Probable membrane protein, MmpL				201.68	206.48	225.49	196.81	223.22	190.47	206.58	219.87	232.6	191.1	210.84	263.22
MAB_0479	Putative regulatory protein, MarR				1282.88	186.52	243.4	377.21	101.23	116.18	115.32	74.69	134.91	189.69	92.81	127.76
MAB_0480	Conserved hypothetical protein (NmrA-like)				144.12	121.21	131.75	99.33	141.6	145.13	123.07	146.01	149.38	141.91	139.95	161.01
MAB_0481c	Conserved hypothetical protein				34.34	35.47	46.02	27.93	25.46	37.01	32.43	41.35	42.56	28.07	42.81	62.35
MAB_0482c	Conserved hypothetical protein				95.32	110.28	104.38	116.64	178.15	116.24	104.52	114.04	105.64	83.32	102.63	114.93
MAB_0483c	Putative transcriptional regulator, TetR family				475	284.54	295.4	423.25	282.92	266.18	220.2	196.85	217.89	287.94	199.86	216.53
MAB_0484	Putative hydrolase/esterase/lipase				70.53	73.15	80.45	92.09	167.4	93.22	77.97	80.53	81.01	72.41	80.84	85.53
MAB_0485	Putative oxidoreductase				178.15	163.99	181.35	240.78	191.27	260.65	209.4	190.28	189.12	225.6	162.23	187.93
MAB_0486c	ATP-dependent RNA helicase, DEAD/DEAH box family	Rv3649	Rv3649	Probable helicase	113.3	113.44	135.63	130.38	106.51	118.84	131.35	120.24	130.14	120.24	109.35	131.85
MAB_0487	Probable cold shock protein A (CspA)	Rv3648c	cspA	Probable cold shock protein A CspA	0	0	0	0	0	0.3	0	0	0.13	0	0.22	0
MAB_0488	Conserved hypothetical protein	Rv3647c	Rv3647c	Conserved hypothetical protein	392.11	112.53	168.67	385.52	135.49	166.92	123.92	97.75	128.32	111.94	78.08	104.85
MAB_0489	DNA topoisomerase I (Omega-protein)	Rv3646c	topA	DNA topoisomerase I TopA (omega-protein) (relaxing enzyme) (untwisting enzyme) (swivelase) (type I DNA topoisomerase) (nicking-closing enzyme) (TOPO I)	0.09	0.07	0.42	0.08	0	0.59	0.17	0.08	0.48	0.11	0.02	0.33
MAB_0490c	Putative adenylate cyclase	Rv3645	Rv3645	Probable conserved transmembrane protein	14.13	4.77	5.74	0.18	0.07	0.38	3.62	0.06	1.17	6.32	0.32	0.8
MAB_0491	Probable DNA polymerase III, delta\' subunit	Rv3644c	Rv3644c	Possible DNA polymerase	0	0.8	0.36	0.25	0	0.45	0	0	0.2	0	0.67	0.26
MAB_0492	Conserved hypothetical protein				605	529.65	590.81	538.74	608.02	556.19	540.16	434.84	528.48	611.91	494.81	533.79
MAB_0493	Hypothetical protein MAB_0493				246.19	264.27	318.48	254.05	286.26	321.18	281.35	281.27	344.99	270.93	293.17	373.28
MAB_0494	Conserved hypothetical protein				253.98	259.07	263.32	276.47	261.79	319.76	273.84	297.2	319.5	279.24	274.88	341.54
MAB_0495c	Conserved hypothetical protein				150.4	171.56	157.27	80.6	96.75	81.75	171.77	210.72	180.66	161.12	219.57	232.43
MAB_0496c	Conserved hypothetical protein				471.59	260.57	306.99	687.82	324.91	435.54	311.54	283.55	343.16	256.69	232.63	295.98
MAB_0497	Conserved hypothetical protein (abortive infection protein?)	Rv1863c	Rv1863c	Probable conserved integral membrane protein	291.15	329.02	414.62	218.32	390.98	307.62	368.34	394.2	419.64	310.72	359.67	440.07
MAB_0498c	Conserved hypothetical protein				1834.68	436.58	504.2	1381.94	694.05	676	359.02	308.9	316.53	371.59	304.78	290.19
MAB_0499	Putative TetR-family transcriptional regulator				1014.66	137.59	225.53	396.39	164.61	175.24	95.58	83.75	144.81	126.79	78.52	115.56
MAB_0500c	Conserved hypothetical protein				93.5	93.65	112.7	109.8	92.35	136.75	97.73	117.51	140.35	90.36	105.86	137.83
MAB_0501c	Probable peptidase S15	Rv2800	Rv2800	Possible hydrolase	99.12	99.45	111.12	60.18	157.41	114.1	116.97	118.68	128.69	110.74	112.48	150.79
MAB_0502c	Conserved hypothetical transmembrane protein	Rv3635	Rv3635	Probable conserved transmembrane protein	0.1	0.16	1.05	0.3	0.09	1.42	0.09	0.11	1.31	0.15	0	1.44
MAB_0503	Probable UDP-glucose 4-epimerase GalE1	Rv3634c	galE1	UDP-glucose 4-epimerase GalE1 (galactowaldenase) (UDP-galactose 4-epimerase) (uridine diphosphate galactose 4-epimerase) (uridine diphospho-galactose 4-epimerase)	0.38	0.14	0.85	0.13	0.1	1.11	0.1	0.08	0.82	0.34	0.3	0.79
MAB_0504c	Conserved hypothetical membrane protein	Rv3632	Rv3632	Possible conserved membrane protein	34.82	36.31	35.93	46.01	24.55	34.42	29.83	34.86	34.26	43.11	38.07	35.8
MAB_0505c	Putative glycosyl transferase	Rv3631	Rv3631	Possible transferase (possibly glycosyltransferase)	3.43	11.68	9.34	0.18	0.7	0.76	0	0	0.63	0	0.08	0.8
MAB_0506	Hypothetical protein MAB_0506				171.74	152.26	175.43	131.27	113.27	132.32	175.96	116.54	202.79	207.79	158.47	192.72
MAB_0507	Conserved hypothetical protein	Rv1425	Rv1425	Possible triacylglycerol synthase (diacylglycerol acyltransferase)	127.6	159.28	179.33	170.16	169.7	184.74	148.99	187.15	181.58	138.91	192.94	187.76
MAB_0508c	Conserved hypothetical protein	Rv3630	Rv3630	Probable conserved integral membrane protein	96.12	74.02	84.48	35.85	37.65	24.72	55.42	53.8	61.46	73.62	47.91	56.55
MAB_0509c	Probable peptidase M1, membrane alanine aminopeptidase				34.02	13.92	27.49	0.3	0.09	1.92	6.25	3.46	9.6	22.44	20.62	28.98
MAB_0510c	Probable non-ribosomal peptide synthase				118.78	148.12	188.16	146.84	147.34	179.22	194.7	215.69	257.61	170.15	175.7	196.09
MAB_0511c	Integral membrane protein TerC (tellurium resistance)	Rv2723	Rv2723	Probable conserved integral membrane protein	100.43	106.97	124.88	234.82	92.45	122.96	51.28	79.35	81.06	58.5	77.31	83.72
MAB_0512	Probable aminotransferase/cysteine desulfurase				77.56	75.09	86.52	68.73	70.78	92.57	83.03	74.73	95.4	99.93	72.49	77.98
MAB_0513	Putative monooxygenase				95.39	77.02	88.14	79.55	93.9	107.78	91.45	87.34	98.17	83.17	89.98	108.19
MAB_0514	Probable oxidoreductase EphD				167.93	186.04	194.07	217.35	184.51	223.63	192.01	191.03	190.99	194.17	184.44	215.42
MAB_0515	Conserved hypothetical protein				546.36	586.93	638.9	917.34	630.4	892.83	611.78	562.24	682.13	575.32	500.73	677.4
MAB_0516c	Conserved hypothetical protein				514.64	557.57	721.83	508.59	494.02	677.71	549.27	507.84	723.6	503.55	545.57	749.4
MAB_0517	Hypothetical protein MAB_0517				88.92	91.55	93.53	89.13	81.27	74.81	95.58	86.99	89.85	101.38	92.87	93.51
MAB_0518c	Inorganic pyrophosphatase	Rv3628	ppa	Inorganic pyrophosphatase Ppa (pyrophosphate phospho-hydrolase) (PPASE) (inorganic diphosphatase) (diphosphate phospho-hydrolase)	0.31	0.13	0.43	0.25	0	0.37	0	0.16	0.47	0.21	0.11	0.45
MAB_0519	Peptidase S13 (D-alanyl-D-alanine carboxypeptidase	Rv3627c	Rv3627c	Conserved protein	71.76	47.65	59.73	64.82	38.25	43.57	43.64	36.7	60.88	47.28	35.94	38.16
MAB_0520	Conserved hypothetical protein	Rv3626c	Rv3626c	Conserved hypothetical protein	142.26	133.55	186.49	197.52	156.28	193.76	169.05	146.16	191.32	171.23	122.04	166.5
MAB_0521	Putative tRNA(Ile)-lysidine synthase	Rv3625c	mesJ	Possible cell cycle protein MesJ	0.14	0	0.34	1.32	0	0.64	0	0	0.45	0	0	0.51
MAB_0522c	Probable monooxygenase	Rv0892	Rv0892	Probable monooxygenase	121.77	114.57	132.64	136.41	140.93	141.1	123.91	118.61	130.55	103.06	123.49	145.91
MAB_0523	Hypoxanthine phosphoribosyltransferase (HPT)	Rv3624c	hpt	Hypoxanthine-guanine phosphoribosyltransferase Hpt (HGPRT) (HGPRTase) (hypoxanthine phosphoribosyltransferase) (imp pyrophosphorylase) (imp diphosphorylase) (transphosphoribosyltransferase) (guanine phosphoribosyltransferase)	14.76	5.46	6.98	0.99	2.47	2.02	8.75	3.63	4.87	6.2	3.64	6.59
MAB_0524c	Probable conserved lipoprotein LpqG				167.52	251.35	264.15	178.43	231.86	249.07	281.28	288.85	306.89	231.67	243.34	258.79
MAB_0525c	Probable conserved lipoprotein LpqG	Rv3623	lpqG	Probable conserved lipoprotein LpqG	189.9	200.31	195.71	227.36	152.66	208.82	226.83	190.57	187.37	198.25	172.34	189.5
MAB_0526c	Hypothetical zinc-type alcohol dehydrogenase	Rv3726	Rv3726	Possible dehydrogenase	56.91	61.2	65.16	74.06	84.88	68.74	75.13	71.04	68.32	54.78	74.12	66.08
MAB_0527c	Possible monooxygenase (luciferase-like)	Rv3618	Rv3618	Possible monooxygenase	80.37	69.04	78.72	82.78	62.82	80.83	72.94	81.98	78.9	69.51	84.72	90.28
MAB_0528c	Probable epoxide hydrolase EphA	Rv3617	ephA	Probable epoxide hydrolase EphA (epoxide hydratase) (arene-oxide hydratase)	163.67	135.91	136.69	172.62	154.42	156.43	176.78	131.42	137.82	169.77	140.47	142.84
MAB_0529c	Conserved hypothetical protein				114.08	75.56	85.73	97.72	61.07	86.27	90.26	72.68	77.04	103.65	68.41	73.09
MAB_0530	Probable transcriptional regulator, TetR family				46.81	34.57	37.67	16.52	51.15	30.01	26.01	25.33	38.47	42.61	27.95	36.51
MAB_0531c	Conserved hypothetical protein				34.45	28.2	30.68	14.83	17.36	16.27	29.3	19.95	27.75	36.17	17.08	28.44
MAB_0532	Hypothetical protein MAB_0532				907.91	440.42	445.87	476.9	379.45	370.99	422.96	471.74	419.24	422.28	434.28	420.89
MAB_0533	Cell division protein FtsH homolog	Rv3610c	ftsH	Membrane-bound protease FtsH (cell division protein)	1.11	2.11	1.4	0.13	0.05	0.36	0.1	0.04	0.38	0.32	0.52	0.45
MAB_0534	GTP cyclohydrolase I (FolE)	Rv3609c	folE	GTP cyclohydrolase I FolE (GTP-ch-I)	0.13	0.08	0.8	0.15	0	0.82	0	0	1.24	0	0.07	1.23
MAB_0535	Dihydropteroate synthase (FolP)	Rv3608c	folP1	Dihydropteroate synthase 1 FolP (DHPS 1) (dihydropteroate pyrophosphorylase 1) (dihydropteroate diphosphorylase 1)	0	0	0.41	0	0	0.08	0	0	0.31	0	0	0.15
MAB_0536	Dihydroneopterin aldolase (FolB)	Rv3607c	folB	Probable dihydroneopterin aldolase FolB (DHNA)	0	0	0.19	0	0	0	0	0	0.27	0	0	0.17
MAB_0537	2-amino-4-hydroxy-6-hydroxymethyldihydropteridinepyrophosphokinase (FolK)	Rv3606c	folK	2-amino-4-hydroxy-6-hydroxymethyldihydropteridine pyrophosphokinase FolK (7,8-dihydro-6-hydroxymethylpterin-pyrophosphokinase) (HPPK) (6-hydroxymethyl-7,8-dihydropterin pyrophosphokinase) (PPPK) (2-amino-4-hydroxy-6-hydroxymethyldihydropteridine diphosphokinase) (7,8-dihydro-6-hydroxymethylpterin-diphosphokinase) (6-hydroxymethyl-7,8-dihydropterin diphosphokinase)	0	0	0.29	0	0.77	1.19	0	0	1.61	0.84	0	1.03
MAB_0538	Conserved hypothetical protein	Rv3605c	Rv3605c	Probable conserved secreted protein	407.07	323.53	417.02	421.76	371.91	547.78	329.46	326.86	419.54	350.5	368.82	367.78
MAB_0539	Conserved hypothetical transmembrane protein	Rv3604c	Rv3604c	Probable conserved transmembrane protein rich in alanine and arginine and proline	0.12	0.11	0.58	0.2	0.15	0.12	0.08	0.19	0.37	0.34	0.09	0.46
MAB_0540	Conserved hypothetical protein	Rv3603c	Rv3603c	Conserved hypothetical alanine and leucine rich protein	90.28	129.91	195.53	96.38	115.74	173.76	135.56	149.12	207.85	138.66	156.24	186.77
MAB_0541	Probable pantoate--beta-alanine ligase (PanC)	Rv3602c	panC	Pantoate--beta-alanine ligase PanC (pantothenate synthetase) (pantoate activating enzyme)	0	0	0.49	0	0	0.13	0.11	0	0.57	0.24	0	0.37
MAB_0542	Probable aspartate 1-decarboxylase precursor	Rv3601c	panD	Probable aspartate 1-decarboxylase precursor PanD (aspartate alpha-decarboxylase)	94.73	140.13	190.72	58.57	61.34	147.23	73.05	62.19	97.77	87.97	92.72	129.97
MAB_0543	Conserved hypothetical protein (Bvg accessory factor?)	Rv3600c	Rv3600c	Conserved protein	121.04	82.36	95.12	16.8	25.72	31.3	59.12	46.26	65.98	68.01	63.74	76.74
MAB_0544	lysyl-trna synthetase (LysS)	Rv3598c	lysS	Lysyl-tRNA synthetase 1 LysS (lysine--tRNA ligase 1) (LysRS 1) (lysine translase)	0	0.03	0.45	0.13	0	0.31	0.1	0.04	0.29	0.05	0.06	0.43
MAB_0545	Protein lsr2 precursor	Rv3597c	lsr2	Iron-regulated H-NS-like protein Lsr2	0	0	0.67	0.33	0	1.19	0	0	0.27	0.28	0	0.26
MAB_0546	Probable ATP-dependent Clp protease ATP-binding subunit	Rv3596c	clpC1	Probable ATP-dependent protease ATP-binding subunit ClpC1	0	0	0.38	0.09	0	0.42	0.22	0.12	0.25	0	0.04	0.44
MAB_0547c	Putative iron compound ABC transporter, substrate-binding protein				318.18	286.58	263.97	354.18	246.45	293.04	304.56	278.45	258.84	291.66	274.62	277.01
MAB_0548c	Putative iron compound ABC transporter, ATP-binding protein				91.04	90.48	93.07	105.35	81.9	108.76	108.16	95.33	96.78	92.4	87.9	90.74
MAB_0549c	Putative heme/hemin ABC transporter, permease protein				258.54	271.8	286.97	279.06	242.64	230.91	290.65	284.27	286.79	296.34	272.81	257.25
MAB_0550	Conserved hypothetical protein				402.42	355.83	390.28	471.19	412.8	353.16	365.14	298.46	347.36	377.59	385.97	348.57
MAB_0551	Conserved hypothetical protein				378.64	381.71	357.29	407.43	438.52	338.37	414.1	416.88	394.42	468.78	460.95	425.52
MAB_0552c	Probable conserved lipoprotein LpqF	Rv3593	lpqF	Probable conserved lipoprotein LpqF	429.96	174.7	196.73	99.43	43.21	30.56	128.66	62.71	93.89	97.4	74.09	85.94
MAB_0553c	Conserved hypothetical protein (antibiotic biosynthesis monooxygenase?)	Rv3592	mhuD	Possible heme degrading protein MhuD	185.35	180.95	243.81	71.17	217.59	141.52	218.77	211.78	286.95	152.49	212.51	232.66
MAB_0554	Putative hydrolase, alpha/beta fold family	Rv3591c	Rv3591c	Possible hydrolase	60.88	96.36	126.2	127.44	75.74	132.51	75.73	88.01	140.35	77.86	75.42	111.26
MAB_0555	Probable non-hemolytic phospholipase C	Rv2349c	plcC	Probable phospholipase C 3 PlcC	164.35	203.32	267.22	203.56	205.52	305.76	200.63	218.49	294.27	189.17	220.24	268.64
MAB_0557	Probable transcription regulator, AraC family				85.52	62.78	70.87	99.39	58.92	84.48	56.97	59.01	66.43	59.26	55.33	57.56
MAB_0558c	Probable adenine glycosylase (MutY)	Rv3589	mutY	Probable adenine glycosylase MutY	170.3	213.26	209.68	253.17	259.62	218.64	226.03	237.07	200.66	210.15	204.44	220.04
MAB_0559	Probable carbonic anhydrase (carbonate dehydratase)	Rv3588c	canB	Beta-carbonic anhydrase CanB	306.55	251.12	260.74	350.24	142.09	104.53	63.35	16.87	22.44	41.38	16.04	23.32
MAB_0560	Conserved hypothetical protein	Rv3484	cpsA	Possible conserved protein CpsA	195.54	231.13	241.45	32.72	89.35	67.58	101.57	63.13	66.38	102.33	97.51	111.66
MAB_0561	Conserved hypothetical protein	Rv3587c	Rv3587c	Probable conserved membrane protein	0.27	0.54	0.67	0	0	0.2	0	0.21	0.45	0	0.15	0.51
MAB_0562c	Conserved hypothetical protein	Rv3586	Rv3586	Conserved hypothetical protein	163.84	147.44	154.41	234.68	189.54	176.69	171.07	167.7	174.27	150.32	165.35	164.84
MAB_0563	Conserved hypothetical protein				149.42	155.84	165.77	146.12	258.7	173.05	194.2	174.19	172.09	157.97	181.17	175.76
MAB_0564c	Probable DNA repair protein RadA	Rv3585	radA	DNA repair protein RadA (DNA repair protein SMS)	90.52	105.11	126.69	76.69	92.72	130.15	130.09	130.17	147.4	126.52	136.49	148.4
MAB_0565c	Hypothetical protein MAB_0565c				601.72	566.59	603.99	553.89	461.67	541.85	467.23	435.89	482	582.03	476.47	529.84
MAB_0566c	Hypothetical protein MAB_0566c				294.9	245.19	249.12	230.46	231.26	304.74	233.28	245.44	244.05	288.46	254.14	253.18
MAB_0567c	Putative lipoprotein lpqE precursor	Rv3584	lpqE	Possible conserved lipoprotein LpqE	115.64	124.74	118.3	147.29	94.91	47.62	78.91	91.48	76.02	85.04	77.19	78.11
MAB_0568	Putative CarD-like transcriptional regulator	Rv3583c	Rv3583c	Possible transcription factor	0.16	0	0	0	0.31	0.47	0	0	0.11	0.34	0.18	0
MAB_0569	Putative 2-C-methyl-D-erythritol 4-phosphate cytidylyltransferase	Rv3582c	ispD	4-diphosphocytidyl-2C-methyl-D-erythritol synthase IspD (MEP cytidylyltransferase) (MCT)	0.35	0	0.74	0.28	0	0.93	0	0	0.38	0	0.13	0.44
MAB_0570	Putative 2-C-methyl-D-erythritol 2,4-cyclodiphosphate synthase	Rv3581c	ispF	Probable 2C-methyl-D-erythritol 2,4-cyclodiphosphate synthase IspF (MECPS)	0	0	0.72	0	0	0.3	0	0	0	0	0	0.26
MAB_0571	Cysteinyl-tRNA synthetase	Rv3580c	cysS1	Cysteinyl-tRNA synthetase 1 CysS1 (cysteine--tRNA ligase 1) (CYSRS 1) (cysteine translase)	2.32	2.14	2.98	1.65	2.16	3.11	1.35	1.67	1.7	1.28	1.57	1.51
MAB_0572	Putative tRNA/rRNA methyltransferase	Rv3579c	Rv3579c	Possible tRNA/rRNA methyltransferase	0	0	0.77	0.16	0	0.2	0	0.1	0.31	0.14	0.07	0.99
MAB_0573	Putative glycerophosphoryl diester phosphodiesterase precursor (GlpQ)				179.81	194.43	203.77	212.35	201.25	235.88	188.9	188.86	218.17	164.61	203.61	213.47
MAB_0574c	Conserved hypothetical protein (LamB/YcsF)				20.59	27.95	32.37	17.99	31.33	28.6	25.47	29.32	40.15	21.95	29.28	33.36
MAB_0575c	Putative ABC-transporter transmembrane protein	Rv2060	Rv2060	Possible conserved integral membrane protein	54.77	31.66	34.71	45.33	18.3	9.28	31.48	22.74	19.54	52.78	24.65	25.55
MAB_0576c	Putative ABC transporter ATP-binding protein				111.09	48.67	59.75	104.06	20.06	15.81	65.06	34.06	36.74	80.13	48.48	49.65
MAB_0577c	Putative ABC transporter solute binding protein	Rv2059	Rv2059	Conserved hypothetical protein	50.73	24.78	26.75	38.83	13.34	8.86	32.48	15.04	13.8	60.8	20.47	22.21
MAB_0578c	Putative trehalose phosphatase				93.75	100.04	118.49	39.74	47.68	67.75	129.34	114.78	130.52	85.46	88.66	116.38
MAB_0579c	Putative transcriptional regulator, TetR family	Rv3574	kstR	Transcriptional regulatory protein KstR (probably TetR-family)	12.44	5.89	7.5	4.28	0	0.69	0.52	1.04	0.27	4.47	0.89	1.12
MAB_0580	Probable acyl-CoA dehydrogenase FadE	Rv3573c	fadE34	Probable acyl-CoA dehydrogenase FadE34	108.56	121.13	156.69	142.74	176.44	174.81	106.05	101.92	166.76	112.33	102.66	142.14
MAB_0581c	Conserved hypothetical protein				140.34	179.17	195.3	157.28	203.87	236.1	194.46	206.07	217.71	191.03	209.5	242.96
MAB_0582c	Conserved hypothetical protein	Rv3572	Rv3572	Unknown protein	270.4	323.03	289.05	364.36	397.84	265.48	289.56	282.46	288.88	270.79	300.7	332.88
MAB_0583c	Putative oxidoreductase	Rv3571	kshB	Reductase component of 3-ketosteroid-9-alpha-hydroxylase KshB	276.32	288.11	280.69	284.2	256.17	283.39	332.33	338.56	302.65	322.99	297.46	335.65
MAB_0584	Conserved hypothetical protein	Rv3570c	hsaA	Possible oxidoreductase. Possible 3-hydroxy-9,10-seconandrost-1,3,5(10)-triene-9,17-dione hydroxylase.	141.89	108.14	110.04	145.51	80.09	118.26	113.45	100.44	97.11	104.31	111.53	98.21
MAB_0585	Possible 2,3-dihydroxybiphenyl 1,2-dioxygenase	Rv3568c	hsaC	3,4-DHSA dioxygenase	76.82	69.6	83.53	73.31	86.68	87.03	75.53	79.68	89.63	80.01	83.92	95.01
MAB_0586	Possible oxidoreductase	Rv3567c	hsaB	Possible oxidoreductase. Possible 3-hydroxy-9,10-seconandrost-1,3,5(10)-triene-9,17-dione hydroxylase.	178.49	146.59	165.41	200.94	197.67	188.53	168.34	173.05	160.36	148.22	170.04	191.95
MAB_0587	Probable acetamidase/formamidase				47.22	34.62	50.31	53.29	34.54	46.96	45.02	38.55	50.58	49.63	34.52	44.71
MAB_0588c	Porphyromonas-type peptidyl-arginine deiminase				35.93	55.21	47.75	46.58	33.08	57	36.82	39.16	49.62	43.88	42.59	48.35
MAB_0589	Probable aquaporin Z				120.84	86.64	106.9	83.36	83.85	126.49	128.92	86.36	123.89	144.95	85.25	130.53
MAB_0590c	Conserved hypothetical protein				165.25	139.37	145.98	107.93	95.64	121.21	127.63	126.77	143.68	161.64	145.25	156.79
MAB_0591	Probable rifampin adp-ribosyl transferase				204.95	185.23	228.45	189.79	174.55	213.48	194.99	194.24	245.91	214.49	228.13	240.38
MAB_0592c	Conserved hypothetical protein				202.85	283.74	364.89	239.22	296.81	403.3	287.53	309.94	398.21	268.95	301.23	398.67
MAB_0593c	Probable acyl-CoA dehydrogenase FadE	Rv3564	fadE33	Probable acyl-CoA dehydrogenase FadE33	8.12	28.27	30.12	13.44	23.15	28.19	20.63	41.1	40.15	24.13	33.18	34.49
MAB_0594c	Probable acyl-CoA dehydrogenase FadE	Rv3563	fadE32	Probable acyl-CoA dehydrogenase FadE32	41.21	30.25	40.79	20.51	9.64	24.37	37.41	25.53	49.12	47.34	29.67	45.23
MAB_0595c	Probable acyl-CoA dehydrogenase FadE	Rv3562	fadE31	Probable acyl-CoA dehydrogenase FadE31	34.13	28.17	24.72	46.54	22.2	33.64	33.9	23.91	23.84	31.71	23.82	21.46
MAB_0596c	Probable fatty-acid-CoA ligase FadD	Rv3561	fadD3	Probable fatty-acid-CoA ligase FadD3 (fatty-acid-CoA synthetase) (fatty-acid-CoA synthase)	219.93	227.72	233.34	278.97	240.33	287.88	232.51	242.12	253.93	203.38	225.37	266.15
MAB_0597	Probable acyl-CoA dehydrogenase FadE	Rv3560c	fadE30	Probable acyl-CoA dehydrogenase FadE30	107.24	101.72	109.28	113.25	119.63	102.68	123.9	109.26	109.85	135.81	116.45	104.54
MAB_0598	Short-chain dehydrogenase/reductase	Rv3559c	Rv3559c	Probable oxidoreductase	38.17	44.48	44.96	28.04	33.25	49.09	41.91	50.7	52.51	37.63	51.87	55.59
MAB_0599	Probable transcriptional regulator TetR family	Rv3557c	Rv3557c	Transcriptional regulatory protein (probably TetR-family)	12.92	16.06	16.59	4.94	1.03	3.51	6.38	1.25	4.15	6.98	5.25	7.16
MAB_0600	Probable acetyl-CoA acetyltransferase FadA	Rv3556c	fadA6	Probable acetyl-CoA acetyltransferase FadA6 (acetoacetyl-CoA thiolase)	44.49	63.53	89.35	83.69	61.47	92.62	72.66	66	100.56	54.04	64.11	110.2
MAB_0601	Hypothetical protein MAB_0601				282.95	339.57	268.17	327.34	265.87	268.12	329.27	302.72	303.62	354.05	343.76	295.24
MAB_0602c	Hypothetical protein MAB_0602c				18.39	30.9	29.59	17.79	19.18	23.06	28.57	24.88	24.55	30.4	23.2	30.52
MAB_0603c	Possible 2-nitropropane dioxygenase	Rv3553	Rv3553	Possible oxidoreductase	16.17	22.79	25.39	30.5	23.37	21.28	37.28	24.35	39.85	27.53	33.97	34.41
MAB_0604c	Putative CoA-transferase beta subunit	Rv3552	Rv3552	Possible CoA-transferase (beta subunit)	0.06	0.08	0.66	0	0	0.72	0	0	0.73	0.24	0	0.88
MAB_0605c	Putative CoA-transferase alpha subunit	Rv3551	Rv3551	Possible CoA-transferase (alpha subunit)	163.33	198.77	143.03	252.35	195.32	168.6	193.43	164.97	137.55	225.62	176.76	148.5
MAB_0606c	Probable enoyl-CoA hydratase EchA	Rv3550	echA20	Probable enoyl-CoA hydratase EchA20 (enoyl hydrase) (unsaturated acyl-CoA hydratase) (crotonase)	55.65	42.22	42.87	53.66	32.41	40.35	36.61	20.95	33.5	34.71	24.34	36.69
MAB_0607	Probable short-chain dehydrogenase/reductase	Rv3549c	Rv3549c	Probable short-chain type dehydrogenase/reductase	120.43	120.81	141.52	97.53	82.82	106.21	103.66	120.09	145.57	152.21	114.61	143.23
MAB_0608	Probable short-chain dehydrogenase/reductase	Rv3548c	Rv3548c	Probable short-chain type dehydrogenase/reductase	0.07	0.09	0.82	0.49	0	0.49	0.26	0.21	0.54	0	0.07	0.73
MAB_0609c	Conserved hypothetical protein	Rv3547	ddn	Deazaflavin-dependent nitroreductase Ddn	111.29	106.25	118.3	123.03	94.97	104.43	112.63	118.57	117.98	92.29	130.64	135.26
MAB_0610	Conserved hypothetical protein				33.22	30.25	41.55	53.87	65.2	50.44	54.69	35.71	32.52	52.78	44.59	40.66
MAB_0611	Putative cytochrome P450				3.98	4.28	7.13	5.44	5.48	7.09	6.72	10.03	7.52	5.78	8.07	8.93
MAB_0612c	Probable acetyl-CoA acetyltransferase FadA	Rv3546	fadA5	Probable acetyl-CoA acetyltransferase FadA5 (acetoacetyl-CoA thiolase)	58.99	38.7	49.17	90.52	38.8	90.45	30.03	24.44	42.06	36.87	28.65	29.82
MAB_0613	Putative cytochrome P450	Rv3545c	cyp125	Probable cytochrome P450 125 Cyp125	82.56	98.36	103.33	106.5	94.13	124.53	93.86	114.79	118.49	90.93	94.64	121.55
MAB_0614	Probable acyl-CoA dehydrogenase FadE	Rv3544c	fadE28	Probable acyl-CoA dehydrogenase FadE28	51.01	41.04	53.63	67.09	75.31	57.08	47.61	36.76	42.15	46.25	34.9	48.21
MAB_0615	Putative acyl-CoA dehydrogenase	Rv3543c	fadE29	Probable acyl-CoA dehydrogenase FadE29	114.18	83.52	84.57	103.68	74.76	112.71	108	89.81	101.96	103.24	70.79	102.72
MAB_0616	Conserved hypothetical protein	Rv3542c	Rv3542c	Conserved hypothetical protein	44.8	59.29	47.39	59.93	77.93	59.23	55.77	45.58	40.02	48.28	58.23	45.33
MAB_0617	Conserved hypothetical protein	Rv3541c	Rv3541c	Conserved protein	50.58	23.2	30.58	12.52	1.54	7.12	26.04	21.3	29.62	37.42	35.2	27.11
MAB_0618	Probable lipid transfer protein or keto acyl-CoA thiolase Ltp2	Rv3540c	ltp2	Probable lipid transfer protein or keto acyl-CoA thiolase Ltp2	33.11	20.52	30.25	13.59	27.97	12.88	26.3	20.73	35.51	41.12	23.55	31.89
MAB_0619	Hypothetical protein MAB_0619				99.37	95.59	118.9	101.22	105.31	151.52	106.26	115.24	150.78	86.06	100.19	151.37
MAB_0620c	Hypothetical protein MAB_0620c				152.3	155.57	169.14	212.33	146.14	168.87	189.39	163.54	184.05	154	144.63	175.27
MAB_0621c	Probable dehydrogenase/dehydratase (MaoC family)	Rv3538	Rv3538	Probable dehydrogenase. Possible 2-enoyl acyl-CoA hydratase.	96.57	94.13	113.39	129.66	157.53	107.99	100.4	93.15	101.05	108.5	108.47	119.51
MAB_0622c	Probable dehydrogenase	Rv3537	kstD	Probable dehydrogenase	107	141.86	124.66	152.66	135.43	141	154.32	156.64	134.92	136.09	164.92	139.97
MAB_0623	Probable dehydrogenase				313.79	184.53	227.79	267.46	192.06	251.13	202.52	176.08	225.49	206.97	183.21	222.93
MAB_0624	Probable hydratase/decarboxylase	Rv3536c	hsaE	Probable hydratase	136.33	127.25	171.21	139.15	133.19	180.75	177.42	183.63	231.07	158.8	184.35	226.25
MAB_0625	Probable acetaldehyde dehydrogenase	Rv3535c	hsaG	Probable acetaldehyde dehydrogenase (acetaldehyde dehydrogenase [acetylating])	41.38	43.22	30.53	40.08	61.45	50.76	50.86	46.59	41.37	44.18	42.75	38.65
MAB_0626	Probable 4-hydroxy-2-oxovalerate aldolase (Hoa) / pyruvate carboxyltransferase	Rv3534c	hsaF	Probable 4-hydroxy-2-oxovalerate aldolase (HOA)	53.87	49.59	54.32	52.76	98.86	50.81	61.04	70.33	60.6	77.92	52.46	67.33
MAB_0627c	Hypothetical protein MAB_0627c				101.15	137.41	172.16	97.53	121.4	224.69	108.34	154.55	191.21	153.33	162.96	188.65
MAB_0628	Conserved hypothetical protein				104.76	91.69	123.84	116.98	103.28	120.17	105.12	111.9	147.33	133.48	110.39	150.08
MAB_0629	Hypothetical protein MAB_0629				200.94	165.16	265.3	344.5	168.21	358.99	195.33	182.96	266.87	152.91	160.16	254.15
MAB_0630	Conserved hypothetical protein				30.27	35.37	47.34	34.29	43.35	59.1	35.7	47.5	61.83	34.98	43.34	57.02
MAB_0631c	Putative cation antiporter subunit				0	0	0.29	0	0	0	0	0	0	0	0	0.77
MAB_0632c	Putative cation antiporter subunit				153.19	132.77	161.9	199.24	161.52	155.2	101.05	109.44	121.23	113.58	125.99	174.95
MAB_0633c	Putative cation antiporter subunit				238.32	186.22	224.38	129.82	131.3	143.94	178.27	137.64	171.71	270.9	207.03	253.51
MAB_0634c	Putative cation antiporter NADH dehydrogenase subunit				95.6	97.43	108.57	71.7	81.02	118.41	81.44	63.69	79.78	95.66	85.57	99.25
MAB_0635c	NADH-ubiquinone oxidoreductase, chain 4L precursor				0	0.31	1.07	0.28	0.22	0.68	0	0.18	0.15	0	0	0.22
MAB_0636c	Putative cation antiporter NADH dehydrogenase subunit				74.76	89.78	107.16	90.48	71.74	98.98	76.34	59.06	74.8	74.3	74.74	94.43
MAB_0637c	Putative conserved ATPase	Rv0435c	Rv0435c	Putative conserved ATPase	40.55	45.53	57.11	49.5	41.15	53.62	49.25	63.63	65.04	52.32	56.59	59.52
MAB_0638c	Putative CDP-diacylglycerol--serine O-phosphatidyltransferase	Rv0436c	pssA	Probable CDP-diacylglycerol--serine O-phosphatidyltransferase PssA (PS synthase) (phosphatidylserine synthase)	0.41	0.21	0.63	0.3	0.08	0.86	0.08	0.13	0.83	0.34	0.13	0.46
MAB_0639c	Putative phosphatidylserine decarboxylase proenzyme	Rv0437c	psd	Possible phosphatidylserine decarboxylase Psd (PS decarboxylase)	0.16	0.21	0.23	0.4	0	0.47	0	0	0.11	0.34	0	0.41
MAB_0640c	Probable molybdopterin biosynthesis protein MoeA	Rv0438c	moeA2	Probable molybdopterin biosynthesis protein MoeA2	81.33	94.76	108.25	161.46	125.51	147.9	141.68	117.69	153.25	102.64	84.59	110.97
MAB_0641	Putative HAD-superfamily hydrolase	Rv1225c	Rv1225c	Conserved hypothetical protein	150.43	190.23	223.22	180.24	228.26	236.06	200.28	213.35	231.36	171.62	245.26	289.28
MAB_0642	Putative glyoxalase/bleomycin resistance protein				279.26	240.55	221.3	172.33	227.88	168.82	190.38	190.48	235.11	277.05	206.74	248.88
MAB_0643	Putative short-chain dehydrogenase/reductase				26.5	23.89	30.37	44.48	23.15	22.18	28.91	34.85	31.49	19.38	35.55	35.55
MAB_0644c	Conserved hypothetical protein				25.92	14.13	21.27	8.83	10.49	11.59	22.29	15.54	24.55	38.54	11.12	24.54
MAB_0645c	Conserved hypothetical protein	Rv2917	Rv2917	Conserved hypothetical alanine and arginine rich protein	72.61	34.51	32.45	45.4	9.62	16.2	32.34	15.76	12.97	37.83	15.77	18.35
MAB_0646c	Putative short-chain dehydrogenase/reductase	Rv0439c	Rv0439c	Probable dehydrogenase/reductase	505.45	249.54	322.3	278.53	194.81	252.5	257.2	230.28	301.28	278.07	253.29	310.45
MAB_0647	Possible transcriptional regulatory protein TetR	Rv0067c	Rv0067c	Possible transcriptional regulatory protein (possibly TetR-family)	18.35	24.09	23.88	6.43	4.63	1.56	4.3	2.98	3.48	10.89	1.44	5.08
MAB_0648	Hypothetical protein MAB_0648				400.84	342.81	375.56	404.34	309.65	367.25	402.42	339.6	388.16	449.82	366.95	393.84
MAB_0649c	Putative monooxygenase	Rv1260	Rv1260	Probable oxidoreductase	244.68	237.98	238.13	323.7	205.86	234.3	257.84	263.91	252.94	255.49	232.41	242.61
MAB_0650	60 kDa chaperonin 2 (Protein Cpn60 2) (GroEL)	Rv0440	groEL2	60 kDa chaperonin 2 GroEL2 (protein CPN60-2) (GroEL protein 2) (65 kDa antigen) (heat shock protein 65) (cell wall protein A) (antigen A)	0.13	0	0.36	0.3	0	0.27	0	0.1	0.37	0.39	0	0.51
MAB_0651c	Conserved hypothetical protein	Rv2560	Rv2560	Probable proline and glycine rich transmembrane protein	146.81	150.78	178.95	182.17	130.18	179.64	145.27	122.14	163.28	143.21	137.09	145.38
MAB_0652	Hypothetical protein MAB_0652				263.6	240.91	331	275.54	240.17	362.27	257.95	238.75	351.87	260.35	239.8	329.4
MAB_0653	Hypothetical MoxR-like ATPase				25.97	25.77	30.08	15.68	15.02	30.54	23.44	23.89	37.05	30.72	26.68	34.35
MAB_0654	Conserved hypothetical protein				29.22	31.56	34.59	25.39	28.51	29.01	27.39	33.24	31.7	26.28	36.15	35.79
MAB_0655	Conserved hypothetical protein				243.04	205.93	196.87	184.52	161.78	203.97	216.43	192.67	208.43	264.34	241.71	228.76
MAB_0656	Conserved hypothetical protein				69.57	47.89	57.81	27.61	38.37	59.05	50.06	45.55	54.18	67.14	60.89	67.32
MAB_0657	Conserved hypothetical protein				46.72	48.26	51.34	40.27	45.95	51.65	48.56	53.75	55.54	47.66	47.95	60.4
MAB_0658	Conserved hypothetical protein				14.46	14.88	14.94	18	25.5	18.39	21.96	19.19	18.62	18.26	13.96	21.21
MAB_0659	Putative dioxygenase	Rv0097	Rv0097	Possible oxidoreductase	32.95	43.76	47.97	19.08	27.04	60.34	48.92	53.61	57.56	42.62	56.21	64.5
MAB_0660	Conserved hypothetical protein	Rv0098	fcoT	Probable fatty acyl CoA thioesterase type III FcoT	38.17	39.2	31.74	39.54	37.87	36.56	34.02	39.33	40.48	29.52	38.09	37.18
MAB_0661	Putative long chain fatty acid-coA ligase	Rv0099	fadD10	Possible fatty-acid-CoA ligase FadD10 (fatty-acid-CoA synthetase) (fatty-acid-CoA synthase)	189.03	197.12	229.69	227.83	230.89	254.46	225.78	209.02	241.44	187.1	197.93	254.97
MAB_0662	Conserved hypothetical protein	Rv0100	Rv0100	Conserved hypothetical protein	0	0	1.15	1.98	1.54	2.37	0	0	1.07	0	0	3.09
MAB_0663	Probable cyclic synthetase (peptide synthase)				90.65	81.73	114.74	95.36	111.21	146.05	90.29	95.55	125.97	92.77	100.24	130.53
MAB_0664	PE family protein				104.51	46.96	65.95	21.46	15.87	23.06	54.25	42.43	88.33	113.71	46.14	71.84
MAB_0665	PE family protein				63.32	47.11	67.28	23.72	30.25	34.42	67.82	49.62	101.5	73.4	57.5	71.45
MAB_0666	ESAT-6-like protein (10 kDa antigen)				18.21	12.42	13.96	11.47	16.98	11.39	11.88	12.53	14.13	16.09	17.39	16.47
MAB_0667	Hypothetical heavy metal transport/detoxification protein				0	0	0	0	0	0	0	0	0	0	0	0
MAB_0668c	Probable O-methyltransferase OmT	Rv1153c	omt	Probable O-methyltransferase Omt	37.15	25.07	43.26	51.4	47.52	53.21	34.38	19.84	38.39	28.35	24.81	39.72
MAB_0669	Hypothetical PPE-family protein	Rv0096	PPE1	PPE family protein PPE1	86.7	57.96	78.37	82.01	74.17	87.05	57.16	66.38	79.58	59.73	63.68	73.62
MAB_0670	Conserved hypothetical protein				171.8	129.45	192.96	133.59	113.61	194.26	143.62	136.53	201.5	174.27	133.9	217.39
MAB_0671	Conserved hypothetical protein	Rv2272	Rv2272	Probable conserved transmembrane protein	150.36	194.16	214.76	267.56	281.12	270.88	164.6	182.96	230.02	136.85	124.66	203.15
MAB_0672c	Conserved hypothetical protein	Rv0756c	Rv0756c	Unknown protein	207.73	254.37	287.54	291.19	331.35	261.42	250.25	236.67	284.81	209.22	258.45	265.53
MAB_0673	Putative DNA-binding response regulator PhoP	Rv0757	phoP	Possible two component system response transcriptional positive regulator PhoP	442.94	451.92	516.87	480.87	469.72	602	564.72	581.36	611.95	520.37	533.26	590.05
MAB_0674	Putative sensor histidine kinase PhoR	Rv0758	phoR	Possible two component system response sensor kinase membrane associated PhoR	93.18	106.95	125.19	118.95	121.14	159.39	74.83	79.02	87.8	74.75	88.14	95.23
MAB_0676c	Hypothetical HIT-like (histidine triad) protein	Rv0759c	Rv0759c	Conserved hypothetical protein	2327.42	979.28	1227.28	1621.95	787.03	1264.48	877.9	701.76	1055.61	1060.38	673.27	744.62
MAB_0677c	Conserved hypothetical protein (amino acid metabolite efflux pump?)				494.45	319.07	476.36	493.76	379.82	622.82	288.51	257.99	429.15	275.86	261.75	338.96
MAB_0678	Probable transcriptional regulator, LysR family				123.32	162.55	206.69	138.75	155.02	234.92	159.96	161.54	223.1	143.5	178.75	217.88
MAB_0679c	Probable hydrolase				57.68	49.43	58.57	42.67	38.19	53.4	66.02	46.68	61.34	66.19	49.32	57.31
MAB_0680c	Conserved hypothetical protein	Rv2913c	Rv2913c	Possible D-amino acid aminohydrolase (D-amino acid hydrolase)	77.44	54.47	58.16	66.97	52.66	52.49	53.26	56.81	64.22	56.55	61.3	65.24
MAB_0681	Putative HTH-type transcriptional regulator	Rv2912c	Rv2912c	Probable transcriptional regulatory protein (probably TetR-family)	56.1	83.3	98.45	58.92	79.17	71.92	73.44	63.41	79.39	69.21	92.19	105.16
MAB_0682	Probable phosphoribosylamine--glycine ligase (GarS)	Rv0772	purD	Probable phosphoribosylamine--glycine ligase PurD (GARS) (glycinamide ribonucleotide synthetase) (phosphoribosylglycinamide synthetase) (5'-phosphoribosylglycinamide synthetase)	0.06	0.15	0.54	0.14	0.11	0.21	0.22	0.09	0.23	0.24	0	0.81
MAB_0683c	Hypothetical conserved membrane protein				93.66	137.48	150	179.91	144.13	188.34	158.45	168.76	194.76	109.81	149.6	143.06
MAB_0684c	Hypothetical conserved protein	Rv0774c	Rv0774c	Probable conserved exported protein	34.14	68.93	111.16	47.2	48.8	95.16	58.21	60.62	99.91	76.87	91.72	89.5
MAB_0685	Possible aspartate aminotransferase AspB	Rv3565	aspB	Possible aspartate aminotransferase AspB (transaminase A) (ASPAT) (glutamic--oxaloacetic transaminase) (glutamic--aspartic transaminase)	86.94	90.85	121.99	88.6	74.02	128.98	92.49	101.27	130.86	84.9	98.26	126.74
MAB_0686	Putative transcription regulator, TetR family	Rv0775	Rv0775	Conserved hypothetical protein	165.45	116.28	156.88	112.56	127.98	116.62	128.97	102.76	144.47	132.72	101.62	146.08
MAB_0687	Probable adenylosuccinate lyase (PurB)	Rv0777	purB	Probable adenylosuccinate lyase PurB (adenylosuccinase) (ASL) (ASASE)	0.21	0	0.22	0	0	0.33	0	0	0.27	0	0.06	0.39
MAB_0688c	Conserved hypothetical protein	Rv0779c	Rv0779c	Possible conserved transmembrane protein	52.72	120.84	105.44	54.23	81.57	119.61	98.45	120.12	138.2	83.55	148.94	134.27
MAB_0689	Probable phosphoribosylaminoimidazole-succinocarboxamide synthase PurC	Rv0780	purC	Phosphoribosylaminoimidazole- succinocarboxamide synthase PurC (SAICAR synthetase)	0.36	0	0.54	0.22	0	0.33	0	0.14	0.51	0.19	0.1	0.6
MAB_0690	Probable protease II PrtB	Rv0782	ptrBb	Probable protease II PtrBb [second part] (oligopeptidase B)	171.74	36.5	52.13	111.22	89.96	70.3	22.91	20.58	30.74	27.03	21.26	27.42
MAB_0691	Short-chain dehydrogenase/reductas				86.12	62.24	89.23	69.94	65.2	81.59	78.52	71.74	108.94	94.26	75.75	100.89
MAB_0692c	Probable sugar transporter				76.15	78.7	93.31	150.06	94.83	122.29	92.9	82.46	88.71	70.97	75.42	82.13
MAB_0693	Probable glutathione peroxidase				172.64	174.79	203.12	227.11	143.71	234.61	154.9	163.69	187.84	179.93	170.14	182.6
MAB_0694	Conserved hypothetical protein	Rv0784	Rv0784	Conserved hypothetical protein	37.24	42.58	59.27	33.03	35.22	61.22	38.42	53.07	61.69	44.26	66.76	64.71
MAB_0695	Putative fumarate reductase/succinate dehydrogenase	Rv0785	Rv0785	Conserved protein	4.89	8.03	8.87	2.55	8.17	11.57	10.81	11.75	13.32	8.87	14.9	12.38
MAB_0696c	Conserved hypothetical protein (beta-lactamase?)	Rv0786c	Rv0786c	Conserved protein	9.84	15.14	14.43	13.84	13.89	16.7	10.05	11.64	13.46	10.05	11.66	14.41
MAB_0697	Conserved hypothetical protein	Rv0787A	Rv0787A	Conserved protein	0	0.54	0.87	0	0	1.19	0	0.63	0	0	0	0.26
MAB_0698	Probable phosphoribosylformylglycinamidine synthase I	Rv0788	purQ	Probable phosphoribosylformylglycinamidine synthase I PURG (FGAM synthase I)	0.09	0	0.58	0.44	0	0.53	0	0	0.36	0.19	0.2	0.4
MAB_0699c	Probable 29 kDa antigen CFP29 (Bacteriocin CFP29)	Rv0798c	cfp29	29 KDa antigen CFP29	79.86	136.45	116.71	83.9	122.97	112.7	139.08	158.05	131.5	123.69	155.33	139.3
MAB_0700c	Putative Dyp-type peroxidase	Rv0799c	Rv0799c	Conserved protein	295.97	217.43	273.26	303.8	457.09	294.43	232.32	202.84	249.58	229.01	189.35	242.55
MAB_0701	Probable M18-family aminopeptidase 2	Rv0800	pepC	Probable aminopeptidase PepC	40.28	44.79	38.5	39.76	33.95	35.44	40.28	43.09	35.51	48.04	52.84	48.27
MAB_0703c	Conserved hypothetical protein	Rv3099c	Rv3099c	Conserved protein	54.29	59.1	89.67	85.01	68.36	145.97	86.57	73.94	96.74	78.42	80.39	99.65
MAB_0704c	Hypothetical protein MAB_0704c				298.39	277.9	218.76	437.28	295.73	240.8	327.87	313.63	265.44	312.59	302.89	264.48
MAB_0705	Conserved hypothetical protein				0.27	0	0.77	0	0	0.59	0	0	0.71	1.12	0	0.69
MAB_0706c	Hypothetical protein MAB_0706c				138.32	158.15	183.47	167.23	168.39	253.72	171.71	190.99	228.44	160.28	188.47	221.37
MAB_0707	Probable phosphoribosylformylglycinamidine synthase II PurL	Rv0803	purL	Phosphoribosylformylglycinamidine synthase II PurL (FGAM synthase II)	0	0.09	0.23	0.05	0.04	0.35	0.08	0.03	0.36	0.09	0.1	0.45
MAB_0708	Conserved hypothetical protein				213.93	201.46	239.39	241.42	143.16	200.74	204.29	203.2	255.47	258.51	281.85	343.83
MAB_0709	Conserved hypothetical protein	Rv0804	Rv0804	Conserved hypothetical protein	99.14	190.19	217.84	101.57	93.36	179.2	146.11	156.64	230.27	175.32	247.44	314.38
MAB_0710	Conserved hypothetical protein				248.18	292.38	395.48	226.57	252.16	443.96	270.24	213.12	344.66	253.37	247.79	347.55
MAB_0711	Conserved hypothetical protein	Rv0807	Rv0807	Conserved hypothetical protein	165.06	296.59	301.8	292.1	469.9	496.8	331.67	443.61	459.6	304.56	340.05	370.1
MAB_0712c	Conserved hypothetical protein				96.42	102.15	111.55	112.1	101.95	129.79	118.4	118.21	141.21	123.28	100.83	133.28
MAB_0713	Probable amidophosphoribosyltransferase PurF	Rv0808	purF	Amidophosphoribosyltransferase PurF (glutamine phosphoribosylpyrophosphate amidotransferase) (ATASE) (gpatase)	0.04	0.14	0.35	0	0	0.46	0.07	0.05	0.19	0	0	0.43
MAB_0714c	Hypothetical protein MAB_0714c				0	0	0.51	0	0	0.26	0	0	0.18	0	0	0.11
MAB_0715c	Putative HTH-type transcriptional regulator AraC				99.93	86.97	89.27	90.03	63.15	121.19	81.26	83.96	78.7	79.92	75.69	88.73
MAB_0716c	Putative transcriptional regulator, MarR				117.55	116.17	100.98	123.4	128.47	86.04	100.4	113.31	97.79	115.9	100.26	102.09
MAB_0717	Probable dehydrogenase/reductase				314.76	294.83	359.01	420.54	316.69	385.1	283.85	300.67	372.68	313.83	287.61	350.5
MAB_0718c	NAD-dependent epimerase/dehydratase	Rv0139	Rv0139	Possible oxidoreductase	162.3	162.69	164.27	202.1	157.32	162.91	174.93	160.05	164.15	149.88	161.63	142.64
MAB_0719	Putative oligopeptide ABC transporter, solute-binding protein				46.16	30.6	33.69	18.56	20.19	29.34	38.02	38.22	43.19	41.61	41.51	46.31
MAB_0720	Probable oligopeptide ABC transporter, permease protein				38.51	45.6	38.85	40.26	44.96	45.69	48.87	41.35	36.38	40.29	49.45	41.37
MAB_0721	Probable oligopeptide ABC transporter, permease protein				20.5	21.62	21.3	17.23	11.61	16.08	21.06	15.4	22.69	23.78	15	25.74
MAB_0722	Putative oligopeptide ABC transporter, ATP-binding protein				40.26	47.6	56.92	48.8	37.81	66.86	47.45	51.27	47.06	42.88	60.74	55.8
MAB_0723c	Putative triacylglycerol lipase precursor				57.1	45.24	50.81	56.02	33.44	52.32	45.64	41.88	52.6	52.71	41.26	55.06
MAB_0724c	Putative amidase AmiC	Rv2888c	amiC	Probable amidase AmiC (aminohydrolase)	69.9	75.19	76.28	82.94	71.62	80.16	87.65	84.93	88.92	85.92	81.31	81.49
MAB_0725c	Conserved hypothetical protein				324.06	407.14	431.78	462.87	350.31	421.44	412.93	360.12	382.11	391.69	339.61	309.23
MAB_0726	Conserved hypothetical protein (Rieske region)				84.87	109.57	101.34	82	71.43	106.61	88.7	92.55	88.79	89.61	92.45	100.47
MAB_0727	Putative dihydrodipicolinate reductase				455.01	352.95	363.75	398.37	303.02	378.49	366.11	383.19	418.69	380.98	373.61	402.56
MAB_0728	Probable phosphoribosylformylglycinamidine cyclo-ligase PurM	Rv0809	purM	Probable phosphoribosylformylglycinamidine CYCLO-ligase PurM (AIRS) (phosphoribosyl-aminoimidazole synthetase) (air synthase)	0.07	0	1.05	0.36	0.14	0.49	0.14	0	0.68	0.15	0	1.12
MAB_0729c	Conserved hypothetical protein	Rv0810c	Rv0810c	Conserved hypothetical protein	0	0	1.15	0	0	0.59	0.78	0	0	0	0	0.51
MAB_0730c	Conserved hypothetical protein (glycine cleavage T-protein aminomethyl transferase?)	Rv0811c	Rv0811c	Conserved protein	22.9	36.67	36.55	27.84	41.67	57.16	35.29	37.18	63.44	29.05	28.69	33.76
MAB_0731	Probable aminotransferase, class IV	Rv0812	Rv0812	Probable amino acid aminotransferase	86.88	14.28	38.39	13.97	1.03	11.27	5.63	2.34	7.39	28.6	10.41	17.91
MAB_0732c	Conserved hypothetical protein	Rv0813c	Rv0813c	Conserved protein	169.42	152.65	143.19	86.14	172.84	81.8	114.3	86.29	91.09	187.2	98.74	108.61
MAB_0733	Conserved hypothetical protein				109.08	148.65	132.82	113.51	122.3	125.3	134.91	154.35	143.61	155.7	155.94	170.85
MAB_0734	Conserved hypothetical protein				177.33	178.12	214.67	152.23	197.75	216.62	199.8	249.02	271.85	198.09	236.53	232.07
MAB_0735	Hypothetical protein MAB_0735				826.89	841.82	966.7	925.02	866.93	969.18	1002.36	860.77	1060.89	936.16	834.94	849.55
MAB_0736	Hypothetical protein MAB_0736				18.76	25.43	29.86	24.22	7.91	37.46	16.99	18.33	32.92	15.71	13.75	19.24
MAB_0737c	Conserved hypothetical protein				160.42	193.16	247.96	215.49	248.3	293.84	164.08	177.45	226.45	165.39	159.27	183.81
MAB_0738	Putative AraC-family transcriptional regulator				292.2	311.97	318.59	409.06	344.97	437.21	365.24	327.3	349.59	343.98	298.29	307.77
MAB_0739c	Conserved hypothetical protein	Rv0814c	sseC2	Conserved protein SseC2	1003.86	584.61	446.64	757.2	94.13	239.13	429.73	439.85	351.73	492.66	398.39	382.45
MAB_0740c	Probable thiosulfate sulfurtransferase (CysA)	Rv3117	cysA3	Probable thiosulfate sulfurtransferase CysA3 (rhodanese-like protein) (thiosulfate cyanide transsulfurase) (thiosulfate thiotransferase)	258.47	255.49	264.87	171.7	116.57	84.81	219.73	129.07	183.75	255.35	174.04	220.59
MAB_0741c	Conserved hypothetical protein				112.91	87.44	114.83	64.58	28.81	87.42	97.41	52.63	85.12	123.44	66.55	96.77
MAB_0742c	Probable thioredoxin ThiX	Rv0816c	thiX	Probable thioredoxin ThiX	82.95	59.2	54	9.32	11.02	3.65	44.65	34.19	30.06	49.55	31.94	43.61
MAB_0743c	Conserved hypothetical protein	Rv0817c	Rv0817c	Probable conserved exported protein	3.55	18.74	14.81	0	0.26	0.59	7.55	1.25	4.02	0.28	0.74	1.2
MAB_0744	Probable transcriptional regulatory protein	Rv0818	Rv0818	Transcriptional regulatory protein	159.05	179.09	203.09	57.33	134.46	167.77	180.64	187.39	247.44	206.56	212.95	191.35
MAB_0745	Putative acetyltransferase	Rv0819	mshD	GCN5-related N-acetyltransferase, MshD	237.32	112.81	160.79	162.12	56.82	68.45	112.65	59.92	104.25	159.65	78.4	102.48
MAB_0746	Putative phosphate ABC transporter, phosphate-binding protein				62.51	44.85	49.5	26.03	23.92	27.49	44.71	34.11	52.97	88.91	47.08	60.17
MAB_0747	Putative phosphate ABC transporter, permease protein				419.74	269.88	306.39	117.68	176.17	167.8	353.41	257.22	407.29	614.72	354.87	449.59
MAB_0748	Putative phosphate ABC transporter, permease protein				125.72	78.35	104.85	26.17	40.4	49.11	105.71	79.83	146.28	176.64	114.41	164.23
MAB_0749	Probable phosphate import ABC transporter ATP-binding protein PstB				117.61	93.05	116.05	13.05	45.22	96.13	150.17	109.9	208.47	211.81	156.96	186.44
MAB_0750	Putative oxidoreductase				220.48	244.12	277.9	267.56	301.95	354.69	283.88	288.01	313.41	259.17	259.38	286.62
MAB_0751c	Phosphate transport system protein PhoU	Rv0821c	phoY2	Probable phosphate-transport system transcriptional regulatory protein PhoY2	1.82	1.55	4.49	0.22	0	0.4	0	0	0.71	0.19	0.1	0.74
MAB_0752c	Putative transcriptional regulator	Rv0822c	Rv0822c	Conserved protein	230.59	292.84	375.44	100.9	255.46	308.9	299.67	300.51	395.77	269.08	277.79	356.22
MAB_0753c	Probable tRNA-dihydrouridine synthase	Rv0823c	Rv0823c	Possible transcriptional regulatory protein	328.76	283.28	298.96	130.48	141.31	160.64	228.48	193.61	260.03	216.4	169.85	209.83
MAB_0754c	Probable fatty acid desaturase				20.44	15.08	6.88	18.29	18.26	8.01	13.8	15.98	7.23	16.62	23.96	8.45
MAB_0755c	Hypothetical protein MAB_0755c				72.5	68.1	105.26	34	61.42	49.84	36.88	52.63	44.97	35.19	41.53	61.36
MAB_0756c	Conserved hypothetical protein	Rv0825c	Rv0825c	Conserved protein	149.85	201.29	203.41	117.63	173.17	229.55	204.93	225.21	274.29	169.84	218.46	242.63
MAB_0757	Conserved hypothetical protein	Rv0826	Rv0826	Conserved hypothetical protein	788.65	267.62	348.64	513.56	257.08	339.69	256.92	235.3	300.14	272.25	243.69	274.33
MAB_0758	Conserved hypothetical protein	Rv3481c	Rv3481c	Probable integral membrane protein	559.01	231.49	355.01	168.05	122.84	194.86	257.84	155.89	359.76	441.38	214.37	375.45
MAB_0759c	Putative dehydrogenase (3-hydroxybutyryl-CoA dehydrogenase FadB?)				332.81	290.33	297.4	316.43	324.31	405.62	321.66	387.09	365.9	294.48	306.86	362.13
MAB_0760c	Conserved hypothetical protein				109.51	79.36	95.08	110.71	78.43	104.47	87.51	83.96	86.32	73.73	81.79	91.41
MAB_0761c	Putative 3-hydroxyacyl-CoA dehydrogenase				57.7	69.76	76.95	44.29	49.54	59.72	57.51	69.05	83.92	65.6	74.67	88.79
MAB_0762	Conserved hypothetical protein				99.06	103.3	130.5	111.37	83.22	115.44	111.82	105.31	128.84	99.49	110.81	135.57
MAB_0763c	Probable oxidoreductase				131.79	123.19	128.84	155.25	136.94	134.26	123.94	117.99	125.92	116.68	92.84	114.06
MAB_0764c	Hypothetical protein MAB_0764c				567.84	589.57	855.83	622.4	562.56	1029.99	645.95	608.8	1034.3	628.39	643.61	863.45
MAB_0765	Hypothetical conserved integral membrane protein				601.17	488.6	862.7	707.77	448.04	1204.75	607.35	469.09	998.61	690.95	464.64	752.21
MAB_0766	Hypothetical conserved integral membrane protein				185.3	215.14	286.26	229.86	251.44	347.99	192.94	221.89	287.7	211.81	212.3	276.76
MAB_0767c	Putative transcriptional regulator, AraC family				358.41	345.97	407.15	465.09	374.71	453.97	369.47	400.93	414.16	319.01	362.01	398.83
MAB_0768	Conserved hypothetical protein				125.6	215.98	241.79	135.28	251.1	223.96	209.62	229.68	270.74	163.26	261.88	296.93
MAB_0769c	Hypothetical transcriptional regulator				25.12	27.97	13.49	13.1	8.1	10.9	11.72	18.17	13.52	8.38	19.96	14.67
MAB_0770	Conserved hypothetical protein (YbaK/prolyl-tRNA synthetase associated region)				137.99	178.27	156.53	195.23	213.35	148.34	224.24	222.75	176.8	207.37	217.16	163.56
MAB_0771c	Hypothetical major facilitator transporter	Rv1902c	nanT	Probable sialic acid-transport integral membrane protein NanT	218.73	230.18	234.94	253.62	239.42	239.03	243.44	265.7	257.58	239.07	253.59	243.79
MAB_0772c	Hypothetical protein MAB_0772c				167.72	97.97	114.69	64.25	55.94	81.14	124.62	119.99	145.75	150.81	118.01	152.36
MAB_0773	Hypothetical protein MAB_0773				112.51	110.22	119.01	126.18	150.6	113.93	125.47	146.32	135.6	118.38	131.63	147.31
MAB_0774c	Hypothetical protein MAB_0774c				544.17	438.46	417.5	461.04	448.45	366.23	467.55	430.83	432.73	465.84	433.97	452.61
MAB_0775	Hypothetical protein MAB_0775				243.61	203.04	206.36	220.9	193.26	237.29	200.44	211.78	215.12	185.95	202.86	239.25
MAB_0776	Hypothetical protein MAB_0776				787.22	569.7	654.6	597.06	487.17	642.35	563.04	577.41	695.1	537.25	564.11	734.93
MAB_0777	Hypothetical protein MAB_0777				331.22	222.56	243.44	199.68	227.73	297.7	146.67	174.55	159.31	105.09	88.73	123.17
MAB_0778	Conserved hypothetical protein (lipoprotein LppU?)				520.89	399.57	390.33	474.02	415.21	455.47	432.12	426.44	413.61	355.45	391.92	428.14
MAB_0779	Hypothetical protein MAB_0779				233.99	178.81	152.46	205.61	162.96	181.87	177.05	180.2	155.57	185.16	175.15	161.22
MAB_0780	Hypothetical protein MAB_0780				732.98	677.91	656.2	588.87	647.04	649.75	635.78	710.71	697.49	629.34	690.06	746.37
MAB_0781	Hypothetical protein MAB_0781				411.54	342.46	445.91	423.5	380.19	493.31	345.18	339.87	452.97	303.57	335.86	457.12
MAB_0782	Hypothetical protein MAB_0782				520.33	424.94	540.74	344.99	333.72	570.75	422.21	421.68	535.42	412.01	459.73	590.38
MAB_0783c	Bacteriophage protein				252.26	359.91	373.85	386.93	285.71	341.02	300.25	358.94	361.44	288.94	290.65	301.42
MAB_0785	Hypothetical protein MAB_0785				976.18	694.45	734.79	878.62	747.42	672.94	645.12	687.14	683.69	638.72	682.55	756.75
MAB_0786	Hypothetical protein MAB_0786				366.06	499.19	494.15	568.06	599.27	580.39	517.24	467.01	464.81	491.35	509.99	502.39
MAB_0787	Hypothetical protein MAB_0787				170.71	169.48	213.43	251.65	205.24	318.47	251.14	226.46	294.22	245.13	198.75	222.96
MAB_0788	Hypothetical protein MAB_0788				187.81	216.82	261.19	269.12	307.87	256.12	218.97	232.93	256.64	196.06	186.77	202.61
MAB_0789	Hypothetical protein MAB_0789				519.27	554.63	483.66	562.04	456.12	415.87	529.52	503.05	476.77	576.44	514.37	490.84
MAB_0790	Hypothetical protein MAB_0790				460.43	426.25	497.48	498.21	380.09	428.12	435.83	403.64	487.65	483.77	396.17	500.95
MAB_0791	Hypothetical protein MAB_0791				235.38	241.71	226.49	91.44	173.61	221.92	280.89	253.76	222.57	356.5	282.16	293.02
MAB_0792	Hypothetical protein MAB_0792				558.52	580.33	545.32	585.69	393.13	533.74	587.95	569.87	541.11	626.71	557.22	591.44
MAB_0793	Hypothetical protein MAB_0793				333.25	478.79	483.48	464.27	468.87	490.42	394.31	416.88	469.24	429.54	437.73	424.06
MAB_0794	Hypothetical protein MAB_0794				233.33	221.1	276.12	189.3	233.02	310.78	279.72	178.26	301.54	330.53	195.42	305.24
MAB_0795	Hypothetical protein MAB_0795				370.04	373.97	429.91	393.79	332.21	435.59	369.92	373.89	427.02	352.66	368.87	411.93
MAB_0796c	Hypothetical protein MAB_0796c				281.08	379.64	390.91	310.39	436.94	387.98	353.83	395.46	481.9	390.92	476.85	385.1
MAB_0797c	Hypothetical protein MAB_0797c				252.61	243.36	320.43	236.11	200.84	291.43	277.48	242.57	357.54	321.02	269.99	294.51
MAB_0798c	Hypothetical protein MAB_0798c				271.14	370.25	425.75	336.09	295.06	438.98	393.79	370.68	447.02	418.59	345.33	372.26
MAB_0799c	Hypothetical protein MAB_0799c				0	0	0	0	0	0	0	0	0	0	0	0
MAB_0800	Hypothetical protein MAB_0800				55.98	67.99	72.28	71.17	63.66	71.35	40.24	59.84	67.59	65.35	47.69	86.09
MAB_0801	Hypothetical protein MAB_0801				68.59	44.77	67.95	46.46	43.31	55.11	60.06	54.28	76.72	80.01	54.62	79.33
MAB_0802	Hypothetical protein MAB_0802				100.01	110.28	137.82	161.13	145.4	159.39	84.64	99.83	116.38	79.04	95.19	113.79
MAB_0803	Hypothetical protein MAB_0803				179.53	149.33	182.43	177.67	160.18	204.3	133.82	138.31	180.04	149.7	135.55	151.81
MAB_0804	Hypothetical protein MAB_0804				863.89	220.57	226.82	395.27	172.94	231.69	225.96	199.67	181.45	226.11	190.47	186.82
MAB_0805	Conserved hypothetical protein				399	308.26	288.93	362.98	249.53	294.97	310.5	283.84	274.42	295.59	281.36	305.29
MAB_0806	Hypothetical conserved lipoprotein LppR	Rv2403c	lppR	Probable conserved lipoprotein LppR	314.04	229.83	231.26	268.18	196.14	259.19	202.21	197.5	186.89	184.33	178.7	209.86
MAB_0807	Conserved hypothetical protein				51.31	38.87	42.53	40.27	63.48	42.76	37.35	32.71	40.15	38.82	28.69	43.77
MAB_0808c	Hypothetical protein MAB_0808c				3.13	12.36	19.93	3.06	1.82	12.84	4.97	8.77	11.49	9.44	18.15	24.05
MAB_0809c	Conserved hypothetical PPE family protein	Rv0453	PPE11	PPE family protein PPE11	96.01	98.37	141.38	118.37	113.62	168.59	109.29	104.72	149.36	108.29	97.05	150.98
MAB_0810c	Putative transcriptional regulator, GntR family				44.72	59.55	74.93	52.81	65.84	69.03	53.2	55.26	79.16	54.5	54.42	70.08
MAB_0811	Conserved hypothetical membrane protein (resistance to D-cycloserine?)				57.41	67.74	66.98	89.1	52.06	81.81	55.21	45.7	58.53	53.85	49.63	51.58
MAB_0812	Putative transcriptional regulator, IclR				17.17	11.04	11.18	6.8	5.88	6.05	1.66	1.25	3.75	5.13	0.94	3.15
MAB_0813c	Putative transcriptional regulator, IclR				10.54	6.59	5.81	11.56	4.87	4.93	3.61	0.87	2.76	2.45	1.77	3.13
MAB_0815	Putative amino acid permease				39.13	27.67	32.59	28.89	24.29	24.37	30.45	28.86	31.98	36.43	32.8	39.88
MAB_0816	Probable glucose-methanol-choline oxidoreductase				43.52	45.56	44.36	35.39	32.11	33.8	42.95	46.61	44.11	45.46	50.83	52.19
MAB_0817	Putative aldehyde dehydrogenase				92.57	102	102.54	127.3	93.4	119.81	104.63	108.37	109	89.69	97.37	124.39
MAB_0818	Probable tryptophan 2-monooxygenase				97.12	70.84	79.19	76.34	99.61	91.28	84.74	73.61	84.78	93.03	66.23	87.24
MAB_0819	Hypothetical carbon-nitrogen hydrolase family protein				186.61	201.04	223.86	247.82	231.39	241.92	212.71	245.84	234.2	190.93	226.31	253.95
MAB_0820c	Probable NAD-glutamate dehydrogenase				203.63	180.92	211.78	209.6	186.02	236.13	194.85	207.02	217.96	208.47	202.77	235.55
MAB_0821	Probable 4-aminobutyrate aminotransferase (GabT)				33.45	32.85	41.76	37.77	37.2	33.2	38.9	31.2	44.01	37.13	35.72	44.67
MAB_0822	Probable acyl-CoA dehydrogenase				52.83	49.89	81.29	54.1	57.38	98.58	53.7	57.64	92.84	66.57	57.47	87.93
MAB_0823	Probable aldehyde dehydrogenase				58.2	53.72	85.03	41.69	52.27	93.24	62.78	62.88	95.55	63.39	67.32	95.2
MAB_0824	Putative L-carnitine dehydratase				39.96	35.08	49.35	56.38	27.47	52.5	38.38	28.47	41.82	43.23	30.45	41.32
MAB_0825	Hypothetical peptidase				92.25	100.44	101.89	120.22	91.86	107.49	103.73	87.48	99.68	101.98	81	95.86
MAB_0826c	Possible esterase LipW	Rv0217c	lipW	Possible esterase LipW	226.94	245.19	332.21	182.47	244.55	307.68	246.07	217.97	340.39	240.31	248.34	312.54
MAB_0827	Hypothetical short-chain dehydrogenase/reductase				350.2	234.84	309.98	240.32	174.98	324.87	275.9	229.67	296.11	252.66	237.74	318.25
MAB_0828	Hypothetical protein MAB_0828				72.7	25.18	40.97	22.65	24.27	31.93	26.8	24.34	38.22	29.6	20.52	39.68
MAB_0829	Putative oxidoreductase				74.27	23.71	45.03	53.31	44.3	74.72	33.05	34.44	53.61	27.49	22.38	49.07
MAB_0830	Probable NADH-dependent flavin oxidoreductase				283.3	191.49	190.49	147.76	198.42	174.86	194.39	220.36	207.96	193.28	223.08	228.65
MAB_0831	Conserved hypothetical protein	Rv0854	Rv0854	Conserved protein	376.29	300.44	275.14	226.96	227.78	248.74	262.53	274.94	305.26	332.12	325.81	266.22
MAB_0832	Putative transcriptional regulator, TetR family				72.5	73.02	69.09	58.78	41.25	44.15	61.26	72.35	59.53	77.19	67.79	55.21
MAB_0833	Short-chain dehydrogenase/reductase				46.05	68.69	61.97	73.61	58.17	59.93	69.84	87.72	57.04	71.93	73.24	60.74
MAB_0834	Putative enoyl-CoA hydratase/isomerase				48.64	67.62	81.01	76.34	57.45	117.31	68.4	74.71	79.4	58.91	53.31	80.7
MAB_0835c	Putative transcriptional regulator, TetR family				74.33	73.34	63.26	100.33	56.91	66.24	84.38	80.04	69.19	64.3	57.56	71.23
MAB_0836c	Putative enoyl-CoA hydratase/isomerase				81.13	65.81	78.92	85.62	69.8	92.11	70.92	69.02	91.59	72.18	63.61	81.41
MAB_0837c	Possible lipid carrier protein or keto acyl-CoA thiolase				167.86	150.97	183.66	167.83	168.47	159.59	167.73	173.91	202.69	160.77	150.54	189
MAB_0838c	Conserved hypothetical protein				214.92	229.36	228.94	245.46	234.48	287.01	244.27	244.1	236.99	219.08	261.75	240.57
MAB_0839c	Conserved hypothetical protein				157.23	159.84	172.62	196.85	182.54	150.29	132.6	138.92	137.74	164.46	150.97	140.01
MAB_0840c	Conserved hypothetical protein				47.84	89.23	81.56	29.66	47.32	60.72	76.05	110.69	75.48	75.41	96.71	91.97
MAB_0841	Hypothetical protein MAB_0841				85.16	58.59	112.75	74.58	103.22	101.14	74.49	61.68	119.41	81.18	61.37	123.57
MAB_0842	Hypothetical protein MAB_0842				41.3	53.22	85.57	61.99	51.92	94.91	42.1	55.21	72.71	49.78	50.58	92.08
MAB_0843	Hypothetical protein MAB_0843				106.89	76.2	123.59	76.77	94.65	200.36	115.12	94.82	148.92	137.41	109.14	156.57
MAB_0844	Hypothetical protein MAB_0844				197.85	247.58	393.02	207.59	230.77	428.23	291.98	297.19	465.02	270.82	286.18	370.89
MAB_0845	Probable fatty-acid-CoA racemase Far	Rv0855	far	Probable fatty-acid-CoA racemase Far	400.55	417.74	539.28	585.05	474.83	560.24	323.23	360.04	428.41	364.01	380.58	483.94
MAB_0846	Putative lipase/esterase				1430.53	528.36	580.83	1078.54	586.3	660.88	544.89	471.95	514.02	538.93	423.78	509.04
MAB_0847c	Probable aminotransferase	Rv0858c	dapC	Probable N-succinyldiaminopimelate aminotransferase DapC (DAP-at)	51.6	64.64	65.42	55.27	54.53	60.72	59.25	67.25	63.42	66.12	65.59	66.1
MAB_0848c	Hypothetical protein MAB_0848c				93.29	187.51	182.78	120.85	144.29	199.23	219.55	276.79	220.57	192.29	258.09	263.48
MAB_0849c	Conserved hypothetical protein				106.8	135.98	116.05	174.64	129.8	166.87	137.86	121.97	125.69	123.26	134.47	119.71
MAB_0850	Probable acyl-coa thiolase FadA	Rv0859	fadA	Possible acyl-CoA thiolase FadA	56.29	74.46	94.69	55.72	38.3	62.52	77	61.4	76.36	69.31	73.4	78.43
MAB_0851	Probable fatty oxidation protein FadB	Rv0860	fadB	Probable fatty oxidation protein FadB	57.93	55.17	58.53	49.95	28.59	31.01	39.89	31.46	38.71	63.59	41.84	34.73
MAB_0852	Possible conserved polyketide synthase associated protein PapA2				198.25	169.08	185.03	153.94	188.83	199.94	170.9	171.74	219.59	162.39	168.1	219.05
MAB_0853	Probable esterase/lipase LipP	Rv2463	lipP	Probable esterase/lipase LipP	57.11	65.14	69.13	46.2	54.91	68.68	49.76	72.88	71.99	66.85	72.57	80.25
MAB_0854	Conserved hypothetical protein				32.24	44.12	51.66	45.68	30.21	45.07	51.16	64.7	58.69	39.51	51.84	59.47
MAB_0855	Putative membrane protein, MmpL family				61.78	56.42	71.03	69.97	68.4	95.16	67.53	65.11	69.74	52.97	55.44	81.51
MAB_0856c	Putative transcriptional regulator, TetR family (tetracyclin resistance)				80.99	89.32	79.2	63.92	58.77	54.39	55.73	38.43	38.05	47.06	47.99	56.41
MAB_0857	Putative monooxygenase				343.6	320.25	342.85	385.52	408.36	325.65	389.25	346.29	354.15	361.07	353.52	395.81
MAB_0858	Hypothetical luciferase-like monooxygenase				46.71	47.95	56.38	41.43	51.93	41.9	55.37	54.54	67.08	55.01	56.52	65.82
MAB_0859	Conserved hypothetical protein	Rv2574	Rv2574	Conserved protein	155.42	207.18	216.2	177.93	418.46	186.91	254.45	245.83	243.68	228.73	241.34	217.74
MAB_0860c	Probable DNA helicase	Rv0861c	ercc3	DNA helicase Ercc3	40.19	76.96	94.85	24.05	26.81	37.23	67.78	78.27	98.73	87.28	88.8	107.65
MAB_0861	Conserved hypothetical protein				145.37	142.05	203.32	172.99	153.81	209.41	169.16	167.71	242.29	164.78	145.81	238.37
MAB_0862c	Conserved hypothetical protein	Rv0862c	Rv0862c	Conserved protein	78.51	128.55	200.37	72.6	164.69	136.94	117.37	189.64	255.42	124.19	173.71	237.75
MAB_0863	Conserved hypothetical protein	Rv0863	Rv0863	Conserved hypothetical protein	344.46	382.24	523.1	406.28	276.23	366.71	257.84	323.31	537.76	338.49	340.27	509.08
MAB_0864	Hypothetical molybdenum cofactor biosynthesis protein MoaC2	Rv0864	moaC2	Probable molybdenum cofactor biosynthesis protein C 2 MoaC2	152.67	137.51	248.05	121.45	131.61	236.5	126.8	102.58	167.8	146.03	138.92	214.43
MAB_0865	Probable molybdopterin biosynthesis protein Mog	Rv0865	mog	Probable molybdopterin biosynthesis Mog protein	50.38	77.86	119.2	66.09	77.16	72.05	64.29	63.55	96.29	57.21	55.01	111.4
MAB_0866	Probable molybdopterin-converting factor subunit 2 (MoaE)	Rv0866	moaE2	Probable molybdenum cofactor biosynthesis protein E2 MoaE2 (molybdopterin converting factor large subunit) (molybdopterin [MPT] converting factor, subunit 2)	0.82	0	1.15	0.99	0	1.48	0.78	0	0	0	0	1.29
MAB_0867c	Putative transferase				97.98	83.44	109.03	99.51	78.5	90.19	73.55	79.37	88.55	61.22	66.43	89.56
MAB_0868c	Conserved hypothetical protein				103.53	127.1	156.79	117.46	150.78	157.35	125.56	127.45	149.71	111.58	119	172.83
MAB_0869c	Probable resuscitation-promoting factor RpfA	Rv0867c	rpfA	Possible resuscitation-promoting factor RpfA	693.21	436.02	837.82	48.99	68.59	112.35	99.66	31.61	107.73	117.49	56.59	162.89
MAB_0870c	Putative molybdenum cofactor biosynthesis protein D2 (MoaD2) / thiamineS	Rv0868c	moaD2	Probable molybdenum cofactor biosynthesis protein D 2 MoaD2 (molybdopterin converting factor small subunit) (molybdopterin [MPT] converting factor, subunit 1)	1625.13	1258.09	1639.42	1090.33	911.26	1237.78	1232.94	833.97	1416.55	1555.89	1136.61	1443.33
MAB_0871c	Putative molybdenum cofactor biosynthesis protein A2	Rv0869c	moaA2	Probable molybdenum cofactor biosynthesis protein A2 MoaA2	842.23	706.85	904.2	820.3	665.76	854.36	757.89	658.95	897.3	797.49	660.66	832.89
MAB_0872	Probable cold shock-like protein B CspB	Rv0871	cspB	Probable cold shock-like protein B CspB	27.27	9.9	14.71	1.98	2.31	1.63	7.81	3.76	9.37	10.05	4.21	2.57
MAB_0873	Conserved hypothetical protein				329.5	251.62	314.3	162.28	187.11	298.27	291.96	254.39	353.65	399.65	291.99	379.66
MAB_0874c	Conserved hypothetical protein	Rv0875c	Rv0875c	Possible conserved exported protein	1.85	2.68	2.89	0	0.58	0.82	2.34	0.94	1.27	2.3	6.32	3.99
MAB_0875c	Conserved hypothetical protein	Rv0876c	Rv0876c	Possible conserved transmembrane protein	132.01	74.11	115.51	18.22	17.31	24.15	2.31	2.51	4.7	9.84	6.02	9.82
MAB_0876	Conserved hypothetical protein	Rv0877	Rv0877	Conserved hypothetical protein	210.63	354.97	425.73	85.36	145.79	167.16	267.21	219.67	341.71	270.87	269.21	339.03
MAB_0877c	Conserved hypothetical protein	Rv2778c	Rv2778c	Conserved protein	282	339.24	338.16	319.29	328.96	320.13	354.46	289.69	338.52	397.98	299.16	323.26
MAB_0878c	Conserved hypothetical protein	Rv0879c	Rv0879c	Possible conserved transmembrane protein	1.03	0.27	0.87	0	0.39	1.78	0.39	0.31	1.07	0.42	0.22	1.29
MAB_0879	Putative HTH-type transcriptional regulator MarR	Rv0880	Rv0880	Possible transcriptional regulatory protein (possibly MarR-family)	281.31	300.16	432.02	432.31	275.72	398.75	215.13	152.05	185.77	209.46	128.07	208.98
MAB_0880	Conserved hypothetical protein				106.23	129.42	152.77	134.61	119.7	160.75	143.29	141.88	163.63	125.02	133.86	165.86
MAB_0881	Hypothetical tRNA/rRNA methyltransferase	Rv0881	Rv0881	Possible rRNA methyltransferase (rRNA methylase)	77.19	93.91	111.85	118.5	100.94	119.83	99.73	101.87	109.12	92.06	108.35	112.36
MAB_0882	Conserved hypothetical protein	Rv0882	Rv0882	Probable transmembrane protein	7.59	9.37	6.06	8.4	6.17	4.75	1.17	11.59	7.63	1.26	4.21	6.43
MAB_0883c	Conserved hypothetical protein	Rv0883c	Rv0883c	Conserved hypothetical protein	0	0	0.58	0	0.26	0.1	0	0	0.54	0.28	0	0.43
MAB_0884c	Hypothetical protein MAB_0884c				327.86	364.98	388.43	434.2	353.78	450.52	346.52	339.6	409.14	377.03	322.42	380.91
MAB_0885c	Hypothetical lipoprotein lpqH precursor				888.39	126.99	192.85	432.18	170.68	152.62	90.95	57.64	93.79	148.8	51.82	73.4
MAB_0886c	Hypothetical protein MAB_0886c				272.29	346.64	391.1	250.59	523.53	323.69	321.13	417.61	421.86	317.54	405.05	418.36
MAB_0887c	Conserved hypothetical protein				91.48	69.99	91.7	66.68	59.2	97.69	102	111.64	96.61	78.61	105.35	106.55
MAB_0888c	Putative fumarylacetoacetase				63.43	64.04	63.78	59.03	77.75	94.94	63.85	63.37	85.84	73.81	60.34	78.46
MAB_0889c	Conserved hypothetical protein				0.44	0.41	0.36	1.52	2.02	0.64	0.24	0.19	0.66	1.03	0.48	0.87
MAB_0890c	Putative homogentisate 1,2-dioxygenase				131.46	114.14	110.84	127.66	123.98	127.29	128.05	141.07	129.33	135.83	130.1	144.05
MAB_0891c	Putative HTH-type transcriptional regulator MarR				1.23	4.82	1.44	0	1.93	0.89	0	1.25	1.87	0.42	0.44	0.77
MAB_0892c	Putative transcriptional regulator, AsnC family				197.66	127.95	116.95	178.59	136.83	139.44	144.55	144.53	127.24	167.57	145.07	127.31
MAB_0893	Putative 4-hydroxyphenylpyruvate dioxygenase				72.49	65.36	67.41	27.11	46.96	48.57	70.47	75.07	70.85	82.59	77.57	78.76
MAB_0894c	Putative dihydrolipoamide dehydrogenase (LpdA)				30.26	27.45	24.12	14.23	23.41	16.32	25.47	23.89	22.32	17.09	22.42	23.8
MAB_0895c	Putative dihydrolipoamide s-acetyltransferase component of pyruvate dehydrogenase complex E2	Rv2495c	bkdC	Probable branched-chain keto acid dehydrogenase E2 component BkdC	28.1	26.88	24.69	19.15	26.72	20.89	18.42	15.83	17.44	13.23	22.46	20.13
MAB_0896c	Putative pyruvate dehydrogenase E1 component, beta subunit	Rv2496c	bkdB	Probable branched-chain keto acid dehydrogenase E1 component, beta subunit BkdB	11.25	26.61	19.43	12.71	22.19	16.84	26.19	31.21	21.44	23.86	25.22	28.9
MAB_0897c	Probable pyruvate dehydrogenase E1 component, alpha subunit				127.53	121.69	124.64	179.81	183.41	169.56	102.51	100.19	104.58	101.55	100.62	108.38
MAB_0898	Probable transcriptional regulator, AsnC family				0	0	0.48	0	0	0.49	0	0	0.45	0	0	0.17
MAB_0899c	Possible ethyl tert-butyl ether degradation protein EthD				17.22	17.93	16.59	18.53	9.07	19.21	18.17	15.66	15.73	18.43	15.08	17.63
MAB_0900c	Putative phenylacetic acid degradation protein PaaN				22.57	24.5	31.95	22.46	52.1	26.92	28.25	26.97	33.47	32.58	29.07	29.07
MAB_0901c	Putative transcriptional regulator, TetR family				0.91	3.33	1.67	0.22	0.17	0.07	1.74	0.28	0.54	3.54	0.1	0.74
MAB_0902	Probable beta-ketoadipyl-CoA thiolase				31.73	19.27	22.02	8.82	6.41	15.93	22.84	10.8	29.36	40.22	12.97	25.62
MAB_0903	Putative enoyl-CoA hydratase/isomerase				7.38	4.46	2.89	0.99	0.51	0.4	5.47	2.51	1.52	3.35	1.33	2.06
MAB_0904	Putative 3-hydroxyacyl-CoA dehydrogenase				38.55	47.51	48.47	80.56	81.79	70.09	46.1	47.15	36.74	43.15	41.81	42.02
MAB_0905	Putative enoyl-CoA hydratase/isomerase				20.5	32.22	24.71	14.74	22.45	27.03	39.78	37.94	29.25	20.72	42.43	39.68
MAB_0906	Putative phenylacetic acid degradation protein PaaA/phenylacetate-CoA oxygenase, PaaG subunit				0.29	0.06	1.29	0.35	0.36	1.12	0.37	0.22	1.45	0.39	0.21	1.36
MAB_0907	Putative phenylacetic acid degradation protein PaaB/phenylacetate-CoA oxygenase, PaaH subunit				16.71	17	11.97	5.68	20.45	18.99	13.67	24.75	23.02	10.89	17.86	19.11
MAB_0908	Putative phenylacetic acid degradation protein PaaC/phenylacetate-CoA oxygenase, PaaI subunit				22.59	42.83	43.02	30.19	34.23	40.89	33.67	54.8	45.31	24.07	36.14	53.07
MAB_0909	Putative phenylacetic acid degradation protein PaaD/phenylacetate-CoA oxygenase, PaaJ subunit				0.16	0.21	0.58	0	0	0	0	0	0.32	0.34	0	0.21
MAB_0910	Putative phenylacetic acid degradation protein PaaE/phenylacetate-CoA oxygenase/reductase, PaaK subunit	Rv3554	fdxB	Possible electron transfer protein FdxB	97.13	120.38	126.79	148.98	165.56	144.36	125.79	137.49	140.42	121.01	130.24	129.97
MAB_0911	Putative phenylacetate-CoA ligase				54.62	55.59	51.75	57.89	54.63	73.93	43.75	53.23	51.61	41.36	49.12	59.69
MAB_0912	Conserved hypothetical protein				70.89	74.15	76.17	85.26	86.9	71.87	84.09	91.48	74.68	75.51	83.85	84.67
MAB_0913c	Pyridine nucleotide-disulphide oxidoreductase family				12.33	4.9	5.9	2.13	3.09	4.22	8.11	3.23	7.17	14.63	6.59	6.89
MAB_0914c	Probable ferredoxin				109.72	105.64	112.33	86.77	128.43	173.46	83.17	91.34	118.91	100.73	125.3	140.81
MAB_0915c	Probable 2-hydroxyhepta-2,4-diene-1, 7-dioateisomerase				21.54	20.13	27.16	46.66	26.85	23.34	15.63	29.07	29.41	10.72	20.23	25.02
MAB_0916c	Putative polysaccharide deacetylase				7.76	12.85	7.12	7.38	5.25	5.89	3.44	5.85	4.64	4.58	5.15	6.59
MAB_0917c	Probable cytochrome P450				312.87	237.7	234.94	295.23	297.69	226.78	243.25	245.02	220.8	249.44	213.16	235.63
MAB_0918c	Possible triacylglycerol lipase				223.06	192.76	216.99	210.96	197.67	225.45	181.45	204.52	205.43	180.19	202.56	241.11
MAB_0919	Conserved hypothetical protein				56.59	48.49	54.44	53.71	49.06	64.73	53.52	52.42	67.45	58.58	57.16	66.4
MAB_0920	Putative repressor in the phenylacetic acid catabolism				36.96	36.26	52.55	32.95	28.19	31.01	30	26.23	29.59	31.73	39.57	47.49
MAB_0923c	Conserved hypothetical protein				84.24	98.89	102.06	79.29	96.34	106.83	104.59	113.01	114.36	105.99	109.74	114.81
MAB_0924c	Putative organic hydroperoxide resistance protein/OsmC-like protein				380	376.53	412.21	459.99	679.01	142.01	495.88	523.81	499.49	394.35	386.56	476.48
MAB_0925c	Putative transcriptional regulator, MarR family				103.13	123.53	146.28	64.25	85.84	74.39	124.23	149.12	144.95	95.93	150.28	158.41
MAB_0926	Probable glycosyltransferase				116.9	78.16	96.41	144.02	80.36	118.31	105.18	99.77	108.43	95.51	94.87	91.43
MAB_0927	Probable glycosyltransferase				165.95	128.12	162.41	132.21	96.74	142.82	156.41	137.14	188.31	185.37	136.75	160.94
MAB_0928c	Putative phosphoserine aminotransferase	Rv0884c	serC	Possible phosphoserine aminotransferase SerC (PSAT)	0.21	0	0.43	0	0.26	0.2	0	0	0.22	0.14	0.07	0.43
MAB_0929	Conserved hypothetical protein	Rv0885	Rv0885	Conserved hypothetical protein	293.94	226.67	258.58	429.8	290.74	331.64	252.84	235.22	293.05	201.92	216.23	270.91
MAB_0930	Putative ferredoxin/ferredoxin--NADP reductase	Rv0886	fprB	Probable NADPH:adrenodoxin oxidoreductase FprB (adrenodoxin reductase) (AR) (ferredoxin-NADP(+) reductase)	111.69	140.39	167.79	150.37	123.46	179.58	137.7	152.59	216.06	128.44	137.89	173.71
MAB_0931c	Putative glyoxalase/bleomycin resistance protein	Rv0887c	Rv0887c	Conserved hypothetical protein	99.37	85.84	100.02	107.09	108.28	108.59	91.94	71.85	98.59	94.12	68.91	90.94
MAB_0932c	Putative citrate synthase CitA	Rv0889c	citA	Probable citrate synthase II CitA	221.82	175.51	247.47	128.66	134.38	207.32	225.86	177.56	312.69	242.98	181.21	279.62
MAB_0933	Probable pyridoxamine 5\'-phosphate oxidase PdxH	Rv2607	pdxH	Probable pyridoxamine 5'-phosphate oxidase PdxH (PNP/PMP oxidase) (pyridoxinephosphate oxidase) (PNPOX) (pyridoxine 5'-phosphate oxidase)	179.41	135.98	156.38	91.93	94.71	134.77	158.41	114.66	219.56	213.23	137.42	184.47
MAB_0934	Conserved hypothetical integral membrane protein	Rv3821	Rv3821	Probable conserved integral membrane protein	59.19	112.25	123.68	81.72	68.93	163.57	110.43	142.23	183.72	130.43	163.7	157.6
MAB_0935c	Putative fatty-acid--CoA ligase FadD	Rv1185c	fadD21	Probable fatty-acid-AMP ligase FadD21 (fatty-acid-AMP synthetase) (fatty-acid-AMP synthase)	3990.78	969.71	1474.65	2551.01	885.79	1996.85	849.34	497.14	1018.19	1098.06	558.65	763.34
MAB_0936c	Conserved hypothetical protein	Rv1184c	Rv1184c	Possible exported protein	8024.41	910.04	1378.09	7020.52	940.83	1582.02	674.96	409.03	878.37	1049.66	450.09	698.71
MAB_0937c	Putative membrane protein, MmpL family	Rv1183	mmpL10	Probable conserved transmembrane transport protein MmpL10	3728.49	561.59	886.98	8832.08	617.28	1508.46	525.25	304.2	565.58	655.11	326.77	433.99
MAB_0938c	Probable conserved polyketide synthase associated protein PapA3	Rv1182	papA3	Probable conserved polyketide synthase associated protein PapA3	5808.87	978.46	1483.91	2808.19	1052.51	1856.15	820.8	462.57	896.82	981.09	492.39	795.09
MAB_0939	Probable polyketide synthase				1043.55	223.37	323.76	765.97	281.11	453.99	191.14	106.8	213.18	239.89	127.91	174.21
MAB_0940	Conserved hypothetical membrane protein				270.87	210.35	284.54	246.95	174.66	275.22	214.08	166.67	253.42	289.9	181.89	263.36
MAB_0941	Conserved hypothetical protein				174.15	254.76	328.61	228.68	242.8	441.71	258.05	324.98	412.37	229.35	308.78	393.02
MAB_0942	Putative transcriptional regulator, AraC family	Rv1931c	Rv1931c	Probable transcriptional regulatory protein	51.42	84.8	118.99	42.11	103.7	90.31	77.82	84.21	125.38	69.04	84.74	117.82
MAB_0943	Conserved hypothetical protein	Rv1930c	Rv1930c	Conserved hypothetical protein	100.71	100.33	151.71	140.57	88.12	192.31	93.92	63.41	142.67	101.21	73.38	121.48
MAB_0944	Probable citrate synthase I (GltA)	Rv0896	gltA2	Probable citrate synthase I GltA2	1.18	0.36	0.32	0.15	0.06	0.46	0	0.05	0.28	0.93	0.13	0.36
MAB_0945	Putative drug resistance transporter, EmrB/QacA family	Rv2333c	stp	Integral membrane drug efflux protein Stp	116.42	133.09	132.06	70.38	121.84	94.97	154.39	132.14	152.95	167.65	164.41	170.92
MAB_0946	Putative transcription regulator protein, MarR				0.14	0	0.38	0	0	0.49	0	0	0.18	0	0.15	0.6
MAB_0947c	Putative luciferase				44.73	59.89	72.82	42.57	69.14	74.65	79.07	82.04	85.51	58.09	85.53	101.71
MAB_0948c	Conserved hypothetical protein (phytoene dehydrogenase?)	Rv0897c	Rv0897c	Probable oxidoreductase	76.74	80.49	97.75	97.48	88.63	94.09	96.55	99.27	128.67	89.47	106.28	113.02
MAB_0949c	Hypothetical aminotransferase				7.97	13.31	12.22	4.38	4.79	5.87	6.14	6.09	5.81	7.36	8.84	10.28
MAB_0950c	Putative amino acid permease family protein				105.46	84.29	87.75	62.92	90.41	90.19	87.67	81.11	91.47	115.74	89.8	102.93
MAB_0951	Putative aminoglycoside phosphotransferase				64.52	31.85	49.24	18.29	11.45	27.49	38.42	27.36	59.87	76.24	35.2	64.13
MAB_0952	Conserved hypothetical protein				8.28	19.27	27.41	9.09	7.72	28.96	11.56	18.3	22.59	13.24	17.75	21.26
MAB_0953	Putative transcriptional regulator, GntR family	Rv0792c	Rv0792c	Probable transcriptional regulatory protein (probably GntR-family)	76.92	44.74	60.63	43.92	29.43	45.69	28.02	15.4	25.81	38.18	30.04	38.35
MAB_0954	Putative peptidyl-prolyl cis-trans isomerase FkbP				178.59	185.5	162.87	190.29	119.21	127.43	172.67	156.96	158.33	160.03	171.02	154.55
MAB_0955c	Probable sensor histidine kinase PrrB	Rv0902c	prrB	Two component sensor histidine kinase PrrB	0.18	0.15	0.54	0.42	0.11	0.25	0.11	0.09	0.46	0.24	0	0.55
MAB_0956c	Probable transcriptional regulatory protein PrrA	Rv0903c	prrA	Two component response transcriptional regulatory protein PrrA	0.16	0.11	0.35	0	0.15	0.42	0.16	0	0.43	0.67	0.09	0.21
MAB_0957	Conserved hypothetical protein				132.04	210.07	241.33	90.15	163.27	143.36	125.64	125.57	184.27	136.74	201.59	233.9
MAB_0958c	Putative oxidoreductase				181.47	243.34	319.8	282.98	310.18	453.58	243.77	242.44	337.24	220.52	238.62	299.75
MAB_0959	Probable enoyl-CoA hydratase/isomerase	Rv0905	echA6	Possible enoyl-CoA hydratase EchA6 (enoyl hydrase) (unsaturated acyl-CoA hydratase) (crotonase)	94.42	20.48	51.65	10.38	7.33	6.45	30.08	0.78	8.23	83.16	13.86	13.32
MAB_0960	Conserved hypothetical protein	Rv0906	Rv0906	Conserved protein	58.74	84.26	104.18	76.95	119.89	119.82	75.25	89.46	116.46	89.71	107.84	103.5
MAB_0961c	Conserved hypothetical protein	Rv3699	Rv3699	Conserved protein	426.86	240.33	305.26	402.4	226.49	319.01	247.26	207.25	319.94	306.52	216.5	259.03
MAB_0962	Probable cation-transporting ATPase E	Rv0908	ctpE	Probable metal cation transporter ATPase P-type CtpE	3.25	2.66	4.68	2.39	0.21	1.66	0.05	0.43	0.87	0.23	0.28	0.76
MAB_0963c	Putative polyketide synthase protein				74.51	95.71	94.99	78.17	123.81	106.67	107.7	126.18	107.94	99.38	130.84	116.21
MAB_0964	Conserved hypothetical protein	Rv0909	Rv0909	Conserved hypothetical protein	45.11	193.8	171.39	7.91	381.17	144.78	53.13	107.77	147.76	93.84	207.63	206.93
MAB_0965	Putative lipase				161.11	125.27	145.19	216.92	162.81	171.52	126.84	113.13	123.28	146.53	129	113.73
MAB_0966	Conserved hypothetical protein	Rv0910	Rv0910	Conserved hypothetical protein	417.18	382.6	467.99	387.5	356.99	495.47	434.42	238.1	379.03	373.12	322.38	359.46
MAB_0967	Hypothetical protein MAB_0967				628.78	440.42	435.87	605.63	327.67	484.59	398.48	312.45	364.04	590.96	347.82	375.93
MAB_0968c	Luciferase-like hypothetical protein				91.29	104.11	96.59	100.22	129.75	114.75	111.67	101.99	99.45	130.06	128.25	107.7
MAB_0969	Putative transcriptional regulator, TetR	Rv3066	Rv3066	Probable transcriptional regulatory protein (probably DeoR-family)	90.91	140.26	147.33	101.28	131.53	174.27	142.08	164.07	173.83	146.69	144.7	179.68
MAB_0970c	Probable drug resistance transporter	Rv1877	Rv1877	Probable conserved integral membrane protein	188.45	191.83	185.83	211.8	223.41	198.67	197.8	178.59	205.77	213.79	176.74	216.79
MAB_0971	Putative phenylacetic acid degradation-related protein				0	0.36	0.77	0	0	0.2	0	0	0.71	0	0	0.34
MAB_0972	Putative aldehyde dehydrogenase				38.55	39.05	44.96	43.68	55.41	56.02	37.11	46.41	46.12	29.43	45.89	49.77
MAB_0973	Conserved hypothetical protein	Rv0459	Rv0459	Conserved hypothetical protein	54.95	79.39	62.98	44.91	52.03	163.86	71.88	81.28	83.36	69.9	88.6	94.34
MAB_0974	Conserved hypothetical protein				21.92	31.73	36.64	29.83	28.83	66.24	32.46	41.13	32.78	27.88	43.64	41.79
MAB_0975c	Conserved hypothetical protein				51.76	58.89	50.72	46.57	73.22	51.82	37.33	35.92	52.29	61.44	47.81	54.1
MAB_0976	Putative glyoxalase/bleomycin resistance protein	Rv0911	Rv0911	Conserved protein	64.48	50.32	72.32	43.31	36.6	59.93	59.08	67.13	80.15	77.56	69.46	81.89
MAB_0977c	Putative DNA-directed DNA polymerase				81.91	70.88	93.37	115.59	81.58	109.66	84.9	69.34	91.9	70.38	59.15	85.96
MAB_0978	Hypothetical protein MAB_0978				799.26	309.01	373.24	598.38	351.44	388.38	283.05	222.22	270.6	276.94	210.64	245.53
MAB_0979	Putative HTH-type transcriptional regulator MarR				38.78	41.3	43.36	62.42	32.85	28.65	0.45	0	1.53	1.44	0.38	1.84
MAB_0980	Conserved hypothetical protein	Rv0912	Rv0912	Probable conserved transmembrane protein	8.82	21.41	18.9	20.26	6.56	24.77	4.3	5.33	5.89	5.03	9.54	11.45
MAB_0981c	Possible enoyl-CoA hydratase/isomerase				64.85	104.09	100.61	55.5	98.32	98.63	114.19	125.4	107.64	98.03	130.37	115.34
MAB_0982c	Putative acyl-CoA hydrolase/thioesterase	Rv0163	Rv0163	Conserved protein	59.69	62.46	69.25	63.92	63.79	41.73	54	69.9	77.45	65.72	56.59	67.03
MAB_0983c	Probable alcohol dehydrogenase, zinc-containing	Rv0162c	adhE1	Probable zinc-type alcohol dehydrogenase (E subunit) AdhE1	94.67	106.2	101.01	101.96	78.19	81.97	97.63	91.48	99.12	106.61	91.81	94.96
MAB_0984c	Putative transcriptional regulator, TetR family	Rv3855	ethR	Transcriptional regulatory repressor protein (TetR-family) EthR	47.02	33.28	28.23	13.18	3.21	9.25	14.32	10.13	14.1	17.73	13.97	11.2
MAB_0985	Putative monooxygenase EthA				144.25	162.15	137.29	151.6	129.75	125.51	132.51	147.42	123.95	140.96	161.7	157.96
MAB_0986	Putative transcriptional regulator, ArsR family				118.77	119.14	72.24	128.69	156.98	107.99	124.73	110.28	75.53	104.2	86.15	84
MAB_0987c	Probable membrane protein, MmpL				87.6	91.68	113.52	90.25	88.42	141.14	91.03	97.52	110.36	86.15	99.9	124.51
MAB_0988c	Probable membrane protein, MmpS				84.27	131.97	135.03	92.43	145.83	135.29	105.48	198.31	141.33	117.3	194.98	175.01
MAB_0989	Putative HTH-type transcriptional regulator TetR	Rv1556	Rv1556	Possible regulatory protein	11.94	32.24	28.6	2.64	29.66	22.68	19.97	18.38	17.67	21.23	34.6	39.46
MAB_0990c	Conserved hypothetical protein				49.84	61.37	80.66	71.17	100.87	98.53	72.81	93.87	104.49	59.64	80.34	90.45
MAB_0992	Probable arsenate reductase (ArsC)				22.55	24.98	34.43	25.37	10.8	23.34	22.14	16.5	29.18	17.04	19.67	22.91
MAB_0993c	Putative transcriptional regulator, LysR family				52.39	53.91	77.87	41.52	67.17	59.23	52.67	56.32	87.14	49.58	61.59	91.93
MAB_0994	Putative NAD-dependent epimerase/dehydratase				110.17	125.36	142.48	124.22	126.03	158.98	149.62	159.88	153.91	116.74	127.62	141.64
MAB_0995	Conserved hypothetical protein				30.7	25.09	32.1	17.05	25.08	21.32	29.01	34.54	40.59	36.66	32.77	44.91
MAB_0997c	Conserved hypothetical protein				85.2	88.37	150.1	84.08	76.71	132.53	111.13	110.87	183.75	108.72	94.31	165.53
MAB_0998	Transcriptional regulator, LysR family	Rv0117	oxyS	Oxidative stress response regulatory protein OxyS	90.83	137.72	239.77	151.98	189.81	240.84	166.62	168.86	240.44	169.25	179.56	223.53
MAB_0999	Putative NAD-dependent formate dehydrogenase				153.4	159.38	211.5	185.11	145.75	195.97	169	143.65	213.39	171.6	160.89	234.55
MAB_1000	Hypothetical protein MAB_1000				128.76	206.65	200.93	131.67	175	181.57	225.34	260.65	212.21	195.39	273.82	223.5
MAB_1001	Conserved hypothetical protein				34.86	68.1	75.59	45.08	48.15	85.33	71.88	70.43	72.11	57.64	96.98	83.34
MAB_1002	Putative acetyl-CoA C-acyltransferase (thiolase)				13.49	29.98	26.1	9.89	13.03	21.23	23.79	23.25	16.18	15.64	23.46	23.05
MAB_1003c	Conserved hypothetical protein				9.73	8.57	6.65	0.6	1.68	1.96	2.04	0.11	0.47	1.89	0.15	0.74
MAB_1004c	Conserved hypothetical protein	Rv2390c	Rv2390c	Conserved hypothetical protein	0	0	0.38	0.22	0	0.4	0	0	0.24	0	0	0.34
MAB_1005c	Putative MCE family protein				72.6	96.67	118.32	72.68	74.88	85.05	329.8	354.34	410.34	216.4	190.51	263.57
MAB_1006c	Putative MCE family protein				44.78	92.08	93.91	50.48	62.96	94.43	315.66	350.3	363.15	184.44	210.58	220.82
MAB_1007c	Putative MCE family protein				33.9	62.28	63	42.51	48.1	52.76	240.13	284.05	261.57	143.83	148.18	160.73
MAB_1008c	Putative MCE family protein				40.76	74.95	68.05	34.07	64.22	52.03	272.38	321.67	249.52	163.96	185.17	172.75
MAB_1009c	Putative MCE family protein				36.32	29.75	45.26	21.89	39.68	27.55	111.28	112.87	147.45	110.12	85.81	130.71
MAB_1010c	Putative MCE family protein				27.29	36.94	60.98	18.01	42.78	39.16	181.53	193.61	235.32	105.01	119.49	157.94
MAB_1011c	Putative YrbE family protein				89.2	128.74	137.51	81.17	101.67	97.52	398.2	462.85	445.38	355.54	289.93	325.83
MAB_1012c	Putative YrbE family protein				187.81	178.2	209.39	83.32	118.61	133.68	695.38	796.28	806.63	655.92	513.74	578.49
MAB_1013	Hypothetical protein MAB_1013				283.15	132.25	135.17	188.54	104.56	145.41	172.18	186.03	163.9	157.41	153.93	153.03
MAB_1014c	Probable glycosyl transferase				65.54	117.42	115.22	113.35	405.73	105.37	131.65	177.53	132.86	124.98	149.66	123.41
MAB_1015c	Conserved hypothetical protein				90.22	86.63	155.96	53.56	47.98	116.03	108.82	108.34	187.13	111.97	110.27	167.9
MAB_1016c	Conserved hypothetical protein				71.47	90.55	134.33	91.65	74.29	145.59	92.2	99.8	169.25	96.11	100.58	141.22
MAB_1017c	Probable O-antigen transporter, MOP superfamily				59.17	69.56	73.07	80.25	64.3	76	67.31	66.46	68.92	66.59	70.56	74.77
MAB_1018c	Probable glycosyl transferase				17.22	41.16	45.26	22.12	28.36	53.63	31.94	37.91	53.67	33.2	39.87	49.13
MAB_1019c	Probable glycosyl transferase				154.42	173.69	195.37	180.35	194.36	223.34	175.19	176.83	208.79	183.4	168.19	200.03
MAB_1020	Probable undecaprenyl-phosphate galactosephosphotransferase				192.27	204.55	191.63	171.48	198.74	233.3	214.83	216.58	210.25	185.78	231.62	215.9
MAB_1021	Putative MarR-family transcriptional regulator	Rv1404	Rv1404	Probable transcriptional regulatory protein	75.04	67.45	86.7	63.76	104.17	93.9	105.09	93.36	84.99	95.51	64.11	80.04
MAB_1022	Conserved hypothetical protein (esterase?)				47.94	55.97	87.92	64.61	98.62	136.29	68.54	67.21	111.33	66.19	78.65	94.69
MAB_1023c	Conserved hypothetical protein				313.59	252.88	294.83	319.36	256.94	311.52	276.53	251.03	297.47	292.47	254.81	288.73
MAB_1024	Putative TetR-family transcriptional regulator				122.15	120.68	159.27	82.8	108.48	140.11	152.04	135.34	163.69	153.57	148.02	188.52
MAB_1025	Conserved hypothetical protein				9.72	15.98	13.72	9.43	11.99	15.93	11.3	19.18	16.64	14.44	17.95	18.29
MAB_1026c	Conserved hypothetical protein				154.68	130.31	305.67	146.3	131.63	287.13	145.01	148.25	317.09	150.65	137.35	334.17
MAB_1027	Conserved hypothetical protein				244.56	250.21	308.87	351.54	244.89	350.68	242.99	244.05	327.7	243.5	243.89	295.4
MAB_1028c	Probable cyanate hydratase (CynS)				79.67	133.69	121.35	103.65	114.2	110.45	116.31	129.79	124.05	113.47	154.39	133.24
MAB_1029c	Putative transcriptional regulator, MarR family				137.65	139.91	157.44	217.8	101.59	208.57	166.42	165.62	178.72	132.1	125.99	162.31
MAB_1030	Conserved hypothetical protein				449.35	366.3	406.31	414.73	410.32	416.02	423.48	348.79	411.57	414.64	401.84	418.94
MAB_1031c	Probable manganese transport protein MntH	Rv0924c	mntH	Divalent cation-transport integral membrane protein MntH (BRAMP) (MRAMP)	22.82	2.65	5.04	0.34	0.07	0.28	0	0.05	0.12	2.62	0.77	0.76
MAB_1032c	Conserved hypothetical protein (Ku70/Ku80 beta-barrel domain protein?)	Rv0937c	mku	DNA end-binding protein, Mku	136.73	165.27	165.16	112.97	192.68	143.34	177.92	195.76	191.08	196.18	169.92	188.43
MAB_1033	Putative ATP-dependent DNA ligase	Rv0938	ligD	ATP dependent DNA ligase LigD (ATP dependent polydeoxyribonucleotide synthase) (thermostable DNA ligase) (ATP dependent polynucleotide ligase) (sealase) (DNA repair enzyme) (DNA joinase)	167.86	81.75	80.99	94.11	83.87	78.8	70.28	69.52	70.6	89.86	75.53	77.98
MAB_1034c	Conserved hypothetical protein	Rv0943c	Rv0943c	Probable monooxygenase	0	0	0.38	0	0	0.2	0	0	0.71	0.56	2.96	0.86
MAB_1035c	Conserved hypothetical protein				224.4	100.47	123.14	200.23	139.23	167.96	116.59	113.97	134.05	97.75	112.19	141.38
MAB_1036	Putative TetR-family transcriptional regulator				47.98	37.74	40.9	14.83	5.02	4.9	1.17	5.17	5.69	5.86	9.87	8.88
MAB_1037	Probable tetrapyrrole methylase family protein				62.91	65.5	68.74	96.87	82.15	39.02	0.74	9.14	3.12	17.45	13.15	13.23
MAB_1038	Putative formamidopyrimidine-DNA glycosylase	Rv0944	Rv0944	Possible formamidopyrimidine-DNA glycosylase (FAPY-DNA glycosylase)	116.95	163.11	165.19	199.94	142.39	189.52	178.98	174.77	179.13	165.11	192.72	180.98
MAB_1039	Putative short-chain dehydrogenase/reductase	Rv0945	Rv0945	Probable short-chain type dehydrogenase/reductase	39.91	41.4	42.57	85.23	49.04	46.09	43.58	38.85	42.29	45.99	49.29	43.98
MAB_1040	Conserved hypothetical protein				117.38	105.81	105.67	78.15	83.06	76.51	88.06	94.21	124.04	124.2	101.36	122.42
MAB_1041	Conserved hypothetical protein	Rv3129	Rv3129	Conserved hypothetical protein	166.18	157.13	145.42	190.29	138.12	225.11	167.4	139.88	122.33	140.34	134.2	137.37
MAB_1042c	Probable cytochrome c oxidase polypeptide I				146.09	133.42	149.16	148.53	151.37	206.55	184.26	175.55	203.55	159.26	157.55	198.65
MAB_1043c	Putative oxidoreductase				170.18	201.03	204.9	218.95	231.86	286.01	215.39	199.67	215.75	185.44	184.56	201.22
MAB_1044c	Hypothetical glyoxalase/bleomycin resistance protein				42.28	54.84	58.67	47.67	82.3	67.18	53.65	49.57	54.07	42.64	50.97	52.45
MAB_1045	Conserved hypothetical protein				143.53	121.93	155.59	83.28	76.2	83.89	85.75	74.72	108.68	125.26	95.16	130.17
MAB_1046c	Hypothetical cobalamin synthesis protein P47K/CobW				144.07	206.65	166.34	175.13	147.25	234.53	170.59	231.62	182.6	169.94	210.73	176.17
MAB_1047c	Probable dihydrodipicolinate synthetase DapA				130.81	124.98	114.03	125.54	117.45	99.46	115.64	137.92	113.02	140.2	125.4	98.49
MAB_1048c	Probable class II aldolase	Rv0727c	fucA	Possible L-fuculose phosphate aldolase FucA (L-fuculose-1-phosphate aldolase)	183.3	209.32	197.28	258	320.98	227.71	272.49	264.73	244.26	220.56	215.39	205.19
MAB_1049	Putative transcription regulator protein				11.18	13.14	15.9	1.44	0.56	1.13	2.98	1.14	1.27	4.87	3.07	2.9
MAB_1050c	Putative methionine sulfoxide reductase				198.66	129.08	156.06	114.45	158.26	150.52	172.76	130.19	197.07	242.23	130.63	204.47
MAB_1051c	Probable glucose-6-phosphate isomerase (PGI)	Rv0946c	pgi	Probable glucose-6-phosphate isomerase Pgi (GPI) (phosphoglucose isomerase) (phosphohexose isomerase) (phi)	0.03	0.09	0.78	0.08	0	0.47	0.25	0	0.75	0	0	0.51
MAB_1052c	Hypothetical protein MAB_1052c				120.84	160.73	164.14	150.03	140.95	240.25	131.61	170.98	187.67	117.86	173.71	182.5
MAB_1053c	Conserved hypothetical protein (chorismate mutase?)	Rv0948c	Rv0948c	Chorismate mutase	0.14	0	0.38	0	0	1.09	0	0	0.09	0	0	0.26
MAB_1054	Putative ATP-dependent DNA helicase PcrA	Rv0949	uvrD1	Probable ATP-dependent DNA helicase II UvrD1	5.49	1.96	3.04	2.59	2.35	2.68	2.53	1.67	2.03	3.27	1.42	1.61
MAB_1055c	Conserved hypothetical protein (peptidase?)	Rv0950c	Rv0950c	Conserved hypothetical protein	1.75	2.21	3.92	0	0.1	0.51	0.21	0.08	0.39	0.34	0.24	0.58
MAB_1056	Succinyl-CoA synthetase, beta chain	Rv0951	sucC	Probable succinyl-CoA synthetase (beta chain) SucC (SCS-beta)	0.41	0.13	0.79	0.12	0	1.22	0.1	0.31	1.17	0.31	0.22	1.03
MAB_1057	Succinyl-CoA synthetase, alpha chain	Rv0952	sucD	Probable succinyl-CoA synthetase (alpha chain) SucD (SCS-alpha)	0.18	0.15	0.21	0.28	0.33	0.47	0.22	0.18	0.46	0.24	0.06	0.63
MAB_1058	Conserved hypothetical protein				0.3	0.19	0.52	0	0	0.59	0	0	0.39	0.15	0.08	0.37
MAB_1059c	Conserved hypothetical protein (luciferase?)	Rv0953c	Rv0953c	Possible oxidoreductase	85.87	108.14	127.07	112.29	108.33	101.29	111.42	129.83	156	91.33	109.49	139.65
MAB_1060	Putative alkanesulfonate monooxygenase				109.45	80.41	109.01	68.6	63.12	110.13	106.5	84.96	117.83	138.25	95.25	124.77
MAB_1061	34 kDa antigenic protein homolog				44.55	45.93	55.4	15.82	13.65	11.56	32.24	12.47	21.84	24.34	17.09	23.71
MAB_1062	Conserved hypothetical protein	Rv0955	Rv0955	Probable conserved integral membrane protein	0.18	0.31	0.41	0.14	0	0.25	0.11	0.18	0.08	0	0.13	0.48
MAB_1063	Probable 5\'-phosphoribosylglycinamide formyltransferase PurN	Rv0956	purN	Probable 5'-phosphoribosylglycinamide formyltransferase PurN (GART) (gar transformylase) (5'-phosphoribosylglycinamide transformylase)	0.08	0	0.23	0	0	0.59	0	0	0.37	0	0.09	0.1
MAB_1064	Probable bifunctional purine biosynthesis protein PurH	Rv0957	purH	Probable bifunctional purine biosynthesis protein PurH: phosphoribosylaminoimidazolecarboxamide formyltransferase (AICAR transformylase) (5'-phosphoribosyl-5-aminoimidazole-4-carboxamide formyltransferase) + inosinemonophosphate cyclohydrolase (imp cyclohydrolase) (inosinicase) (imp synthetase) (ATIC)	0.12	0.1	0.3	0.09	0	0.71	0.07	0.06	0.43	0.16	0.04	0.51
MAB_1065	Putative ABC transporter, ATP-binding protein				177.08	197.6	186.18	169.21	148.71	184.35	205.13	195.21	196.55	199.56	204.6	218.34
MAB_1066	Hypothetical protein MAB_1066				152.55	172.3	156.65	117.86	119.06	142.78	180.07	157.9	147.68	151.72	160.46	183.13
MAB_1067	Hypothetical protein MAB_1067				109.64	123.87	110.25	105.52	127.31	124.31	115.64	123.9	103.52	106.41	122.17	107.32
MAB_1068c	Conserved hypothetical protein	Rv0966c	Rv0966c	Conserved protein	283.77	262.68	281.41	562.46	613.68	706.02	589.12	830	795.18	617.77	535.77	562.61
MAB_1069c	Probable enoyl-CoA hydratase/isomerase	Rv0971c	echA7	Probable enoyl-CoA hydratase EchA7 (enoyl hydrase) (unsaturated acyl-CoA hydratase) (crotonase)	40.87	56.03	70.5	71.17	40.89	61.12	17.71	15.25	22.22	35.75	20.26	26.59
MAB_1070c	Probable acyl-CoA dehydrogenase	Rv0972c	fadE12	Acyl-CoA dehydrogenase FadE12	49.69	73.19	80.96	55.36	50.2	75.53	57.73	72.46	86.32	65.85	78.5	91.68
MAB_1071c	Probable acetyl-/propionyl-CoA carboxylase alpha subunit AccA2	Rv0973c	accA2	Probable acetyl-/propionyl-coenzyme A carboxylase alpha chain (alpha subunit) AccA2: biotin carboxylase + biotin carboxyl carrier protein (BCCP)	86.44	91.38	118.82	68.59	92.05	120.69	80.31	76.77	111.59	100.18	79.2	124.07
MAB_1072c	Pobable propionyl-CoA carboxylase beta subunit AccD2	Rv0974c	accD2	Probable acetyl-/propionyl-CoA carboxylase (beta subunit) AccD2	186.33	120.33	117.96	152.31	120.84	141.5	88.17	100.78	93.21	107.24	125.31	121.42
MAB_1073c	Probable acyl-CoA dehydrogenase FadE	Rv0975c	fadE13	Probable acyl-CoA dehydrogenase FadE13	78.92	81.13	75.59	60.98	69.44	47.47	81.62	76.92	73.14	84.82	82.11	76.22
MAB_1074c	Conserved hypothetical protein	Rv0976c	Rv0976c	Conserved hypothetical protein	252.96	253.67	333.49	302.31	237.05	346.89	134.32	105.26	152.76	200.5	160.79	220.76
MAB_1075	50S ribosomal protein L32	Rv0979A	rpmF	50S ribosomal protein L32 RpmF	0.82	0	0	0	0	0	0	0	0	0	0	0
MAB_1076	Mycobacterial persistence regulator MrpA (two component response transcriptional regulatory protein)	Rv0981	mprA	Mycobacterial persistence regulator MRPA (two component response transcriptional regulatory protein)	21.73	19.27	21.35	7.08	2.96	2.23	12.63	5.95	7.94	2.51	4.66	4.42
MAB_1077	Probable two component sensor kinase MprB	Rv0982	mprB	Two component sensor kinase MprB	16.56	29.06	33.19	23.25	25.57	30.09	20.76	29	31.74	16.52	31.52	32.06
MAB_1078	Putative serine protease	Rv0983	pepD	Probable serine protease PepD (serine proteinase) (MTB32B)	94.37	83.02	93.6	298.27	101.44	145.89	68.55	70.76	76.41	57.09	69.09	68.19
MAB_1079	Putative molybdopterin biosynthesis protein	Rv0984	moaB2	Possible pterin-4-alpha-carbinolamine dehydratase MoaB2 (PHS) (4-alpha- hydroxy-tetrahydropterin dehydratase) (pterin-4-a-carbinolamine dehydratase) (phenylalanine hydroxylase-stimulating protein) (PHS) (pterin carbinolamine dehydratase) (PCD)	96.12	194.66	219.4	174.37	218.21	198.19	59.07	82.96	118.53	56.97	80.92	136.51
MAB_1080	Hypothetical porin precursor				59.16	93.79	85.56	69.85	73.35	70.53	27.92	35.34	36.15	34.52	35.14	41.52
MAB_1081	Hypothetical porin precursor				111.34	175.8	159.59	158.04	144.48	167.74	53.03	94.38	92.18	71.32	101.76	114.88
MAB_1082c	Hypothetical large-conductance mechanosensitive channel	Rv0985c	mscL	Possible large-conductance ion mechanosensitive channel MscL	45.44	64.03	63.82	35.19	22.84	35.01	28.75	25.81	47.54	22.45	71.87	68.87
MAB_1083c	Conserved hypothetical protein	Rv0990c	Rv0990c	Hypothetical protein	72.99	103.76	132.04	88.43	165.82	144.03	98.59	109.02	142.79	88.05	91.63	123.87
MAB_1084c	Conserved hypothetical protein	Rv0991c	Rv0991c	Conserved serine rich protein	412.54	495.74	553.2	235.92	173.35	277.7	548.49	462.83	522.15	463.61	420.87	402.87
MAB_1085c	Hypothetical 5-formyltetrahydrofolate cyclo-ligase-related protein	Rv0992c	Rv0992c	Conserved hypothetical protein	452.18	472.66	591.87	517.76	461.76	534.83	267.74	291.29	379.74	253.4	215.31	274.07
MAB_1086	Putative UTP-glucose-1-phosphate uridylyltransferase (GalU)	Rv0993	galU	UTP--glucose-1-phosphate uridylyltransferase GalU (UDP-glucose pyrophosphorylase) (UDPGP) (alpha-D-glucosyl-1-phosphate uridylyltransferase) (uridine diphosphoglucose pyrophosphorylase)	0	0.18	0.77	0.33	0	0.2	0	0	0.18	0	0	0.17
MAB_1087	Probable molybdopterin biosynthesis protein MoeA1	Rv0994	moeA1	Probable molybdopterin biosynthesis protein MoeA1	348.32	184.6	369.38	8.49	15.07	45.2	31.35	6.71	13.7	70.58	13.26	27.01
MAB_1088	Possible ribosomal-protein-alanine acetyltransferase RimJ	Rv0995	rimJ	Ribosomal-protein-alanine acetyltransferase RimJ (acetylating enzyme for N-terminal of ribosomal protein S5)	79.96	119.92	143.25	59.8	50.54	133.81	72.66	82.71	103.59	105.99	142.19	152.88
MAB_1089	Conserved hypothetical protein	Rv0996	Rv0996	Probable conserved transmembrane protein	32.28	35.26	43.49	6.35	71.87	37.98	13.06	3.94	10.9	9.93	4.12	7.68
MAB_1091	Hypothetical protein MAB_1091				551.14	432.35	487.04	391.84	335.18	477.79	375.66	490.98	521.76	415.57	449.68	547.99
MAB_1092	Hypothetical protein MAB_1092				239.89	171.67	153.98	192.43	227.88	233.89	126.31	139.52	123.31	136.85	141.23	136.75
MAB_1093c	Putative L-cysteine desulfurase				0.2	0.1	0.38	0	0	0.48	0.07	0.06	0.28	0.08	0	0.39
MAB_1094	Conserved hypothetical protein				164.19	142.56	157.98	121.73	127.5	115.17	118.91	117.97	118.08	126.32	124.43	133.34
MAB_1095	Conserved hypothetical protein (Phosphoadenosine phosphosulfate reductase?)				21.3	12.52	11.28	14.08	23.94	12.73	10.84	9.95	10.24	12.29	12.07	10.86
MAB_1096	Conserved hypothetical protein (ATPase?)				0.1	0.13	0.72	0.06	0.1	0.78	0.1	0.08	0.64	0	0.22	0.53
MAB_1097	Conserved hypothetical protein				0	0	0.48	0.33	0	0.59	0	0.21	0.71	0	0	0.6
MAB_1098	Conserved hypothetical protein				341.93	247.68	259.1	246.68	299.38	274.65	246.47	256.24	258.52	240.81	263.42	280.22
MAB_1099c	Conserved hypothetical protein				257.2	191.4	210.8	175.98	217.23	233.76	177.69	209.08	220.08	167.13	209.93	255.63
MAB_1100c	Hypothetical protein MAB_1100c				680.32	595.62	530.69	530.55	537.14	547.13	599.5	603.21	558.49	556.45	615.02	638.13
MAB_1101	Conserved hypothetical protein				403.66	233.72	244.98	195.57	212.55	247.52	223.49	232.68	237.34	273.56	236.85	280.4
MAB_1102	Hypothetical protein MAB_1102				230.37	160.9	193.17	136.79	173	196.29	139.67	181.27	183.09	146.78	197.94	230.34
MAB_1103	Hypothetical protein MAB_1103				340.05	230.15	248.3	215.12	235.15	234.33	206.2	226.04	210.85	238.19	225.41	258.08
MAB_1104c	Hypothetical protein MAB_1104c				203.55	181.42	173.73	159.64	217.11	231.38	200.12	197.21	188.34	165.06	209.95	210.24
MAB_1105c	Hypothetical protein MAB_1105c				205.38	175.42	170.18	152.56	340.02	182.61	175.54	186.82	200.94	177.76	173.69	198.18
MAB_1106c	Hypothetical protein MAB_1106c				198.61	186.84	222.65	224.72	172.07	325.96	223.2	206.77	243.14	226.22	187.66	246.13
MAB_1107c	Hypothetical protein MAB_1107c				308.61	345.23	396.44	401.9	243.6	422.31	329.5	390.44	388.82	317.19	361.89	427.53
MAB_1108c	Conserved hypothetical protein				0	0.18	0.58	0.33	0	0.49	0	0	0.71	0	0.15	0.34
MAB_1109c	Putative transcriptional regulator, AraC family				180.55	197.62	331.02	205.47	177.47	373.91	192.54	225.12	411.46	194.74	204.84	364.88
MAB_1110	Conserved hypothetical protein				91.63	115.44	138.76	55.72	85.44	144.62	95.46	140.35	172.29	118.97	131.72	165.75
MAB_1112c	Putative quinone oxidoreductase				24.33	43.61	65.98	23.99	37.55	88.53	41.98	71.18	74.02	56.42	77.25	71
MAB_1113c	Conserved hypothetical protein (Pyridoxamine 5\'-phosphate oxidase-related, FMN-binding?)				108.46	151.64	154.15	199.93	189.23	204.12	158.81	139.1	131.23	120.44	145.63	146.77
MAB_1114	Putative metallo-beta-lactamase superfamily				64.38	67.05	77.97	95.39	83.72	70.39	85.16	60.62	75.02	66.82	56.79	72
MAB_1115	Hypothetical protein MAB_1115				328.7	359.05	414.33	305.34	384.94	370.27	393.79	448.49	473.43	388.58	409.43	504.27
MAB_1116	Conserved hypothetical protein				177.08	183.27	164.65	189.96	209.36	188.64	188.56	193.09	189.87	171.34	187	191.14
MAB_1117c	Hypothetical protein MAB_1117c				357.31	307.65	373.93	61.29	794.75	398.95	822.48	1046.79	1153.87	482.6	519.06	634.68
MAB_1118c	Hypothetical protein MAB_1118c				379.18	257.33	356.52	94.57	377.05	486.17	465.41	507.94	541.96	360	330.66	439.16
MAB_1119	Conserved hypothetical protein	Rv0999	Rv0999	Unknown protein	446.07	453.51	470.62	560.37	445.81	550.65	439.11	495.97	513.88	403.47	411.01	491.29
MAB_1120c	Conserved hypothetical protein (alkylated DNA repair protein?)	Rv1000c	Rv1000c	Conserved hypothetical protein	31.35	24.98	32.89	24.82	27.95	20.17	27.78	24.23	32	55.86	30.76	30.71
MAB_1121	Probable arginine deiminase	Rv1001	arcA	Probable arginine deiminase ArcA (adi) (ad) (arginine dihydrolase)	54.27	62.19	69.29	70.18	78.96	61.12	56.52	67.04	89.36	70.1	71.2	70.18
MAB_1122c	Conserved hypothetical protein (glycosyl transferase?)	Rv1002c	Rv1002c	Conserved membrane protein	0.06	0.61	0.66	0	0	0.38	0.17	0.18	0.29	0.12	0	0.46
MAB_1123	Conserved hypothetical protein	Rv1003	Rv1003	Conserved protein	44.56	73.52	117.78	67.66	42.87	87.09	67.02	56.53	101.66	82.3	102.53	145.56
MAB_1124c	Probable para-aminobenzoate synthase component I	Rv1005c	pabB	Probable para-aminobenzoate synthase component I PABD	15.43	2.14	7.25	2.47	0.29	1.89	0.29	0.16	0.3	2.2	0.22	0.97
MAB_1125c	Hypothetical acetyltransferase, GNAT family				67.6	80.15	102.55	105.35	57.32	115.79	58.49	78.23	97.59	64.39	61.48	92.51
MAB_1126c	Putative sigma factor				15.63	15.26	18.36	20.02	16.01	38.31	10.65	10.26	24.16	15.6	11.92	16.86
MAB_1127c	Putative oxidoreductase				68.93	77.19	101.53	52.06	48.79	89.97	83.79	77.69	116.96	79.4	77.66	114.74
MAB_1128c	Methionyl-tRNA synthetase (MetG)	Rv1007c	metS	Methionyl-tRNA synthetase MetS (MetRS) (methionine--tRNA ligase)	0.09	0.08	0.43	0.35	0	0.28	0.17	0	0.29	0.12	0.06	0.42
MAB_1129	Probable deoxyribonuclease TatD	Rv1008	tatD	Probable deoxyribonuclease TatD (YJJV protein)	108.92	123.42	145.03	48.37	65.23	95.97	93.13	103.93	143.15	102.89	121.56	156.34
MAB_1130	Conserved hypothetical protein	Rv1009	rpfB	Probable resuscitation-promoting factor RpfB	10.55	22.34	19.81	3.43	6.58	6.49	8.54	7.69	8.07	9.61	8.58	11.39
MAB_1131	Probable dimethyladenosine transferase (16S rRNA dimethylase)	Rv1010	ksgA	Probable dimethyladenosine transferase KsgA (S-adenosylmethionine-6-N', N'-adenosyl(rRNA) dimethyltransferase) (16S rRNA dimethylase) (high level kasugamycin resistance protein KsgA) (kasugamycin dimethyltransferase)	3.16	3.44	3.75	2.97	0.88	1.27	1	0.09	0.88	1.08	0.89	1.32
MAB_1132c	Probable L-asparagine permease 1 (transport protein)	Rv0346c	ansP2	Possible L-asparagine permease AnsP2 (L-asparagine transport protein)	50	56.23	57.53	62.61	46.95	42.33	46.93	60.95	61.79	50.12	55.47	55.97
MAB_1133c	Putative serine/threonine protein kinase				209.96	203.86	233.52	262.81	203.29	294.39	151.79	199.42	216.03	214.82	207.15	234.72
MAB_1134c	Probable membrane protein, MmpL				87.03	66.57	91.06	112.92	64.68	111.52	55.05	34.44	48.26	64.3	52.4	65.46
MAB_1135c	Probable membrane protein, MmpS				350.11	240.08	235.25	231.97	208.16	209.79	196.03	135.06	186.9	224.73	178.74	234.21
MAB_1136	Possible transcriptional regulatory protein TetR				45.34	65.77	64.05	45.19	67.9	37.38	47.77	79.84	57.21	54.34	82.39	71.4
MAB_1137c	Putative membrane protein, MmpL family				228.43	219.29	221.95	220.44	220.28	243.32	222.49	226.97	237.72	227.95	240.45	256.86
MAB_1138c	Putative transcriptional regulator, MarR family				232.86	220.9	355.47	223.56	206.67	319.74	256.04	226.53	347.77	228.54	213.7	347.49
MAB_1139	Probable 4-diphosphocytidyl-2-C-methyl-D-erythritol kinase	Rv1011	ispE	Probable 4-diphosphocytidyl-2-C-methyl-D-erythritol kinase IspE (CMK) (4-(cytidine-5'-diphospho)-2-C-methyl-D-erythritol kinase)	0.25	0.11	0.92	0	0	0.65	0	0	0.7	0	0.09	0.93
MAB_1140	Putative polyketide synthase Pks16	Rv1013	pks16	Putative polyketide synthase Pks16	107.05	165.82	222.09	10.57	146.07	176.88	128.21	158.5	227.13	141.12	201.3	241.7
MAB_1141c	Putative 3-oxoacyl	Rv0533c	fabH	3-oxoacyl-[acyl-carrier-protein] synthase III FabH (beta-ketoacyl-ACP synthase III) (KAS III)	91.36	100.71	115.25	99.4	96.02	112.11	91.94	80.76	109.42	86.76	77.14	81.47
MAB_1142c	Probable peptidyl-tRNA hydrolase (PTH)	Rv1014c	pth	Probable peptidyl-tRNA hydrolase Pth	0	0	0.06	0.22	0	0.07	0.17	0.14	0	0.19	0	0.17
MAB_1143c	50S ribosomal protein L25	Rv1015c	rplY	50S ribosomal protein L25 RplY	2.26	0.27	1.44	0	0	1.34	0	0	1.34	2.93	0.22	1.29
MAB_1144c	Probable short-chain dehydrogenase/reductase				366.09	354.7	393.4	338.43	515.43	368.59	415.67	450.68	433.3	479.25	418.15	433.65
MAB_1145c	Putative lipoprotein LpqT precursor	Rv1016c	lpqT	Probable conserved lipoprotein LpqT	165.75	172.38	184.92	151.15	166.52	199.27	164.65	189.45	228.5	198.49	206.09	244.46
MAB_1146	Hypothetical protein MAB_1146				62.74	107.87	96.22	69.2	75.62	87.67	116.42	116.86	90.34	73.73	120.01	86.61
MAB_1147c	Probable ribose-phosphate pyrophosphokinase RppK (PRPP synthetase)	Rv1017c	prsA	Probable ribose-phosphate pyrophosphokinase PrsA (phosphoribosyl pyrophosphate synthetase) (PRPP synthetase)	0	0	0.25	0	0	0.51	0	0	0.61	0.24	0.25	1.03
MAB_1148c	Probable UDP-N-acetylglucosamine pyrophosphorylase (GlmU)	Rv1018c	glmU	Probable UDP-N-acetylglucosamine pyrophosphorylase GlmU	0.1	0.13	0.4	0	0.1	0.19	0.1	0	0.54	0	0.11	0.68
MAB_1149	Probable transcriptional regulator, TetR family	Rv1019	Rv1019	Probable transcriptional regulatory protein (probably TetR-family)	97.39	36.85	45.92	90.28	11.19	14.88	10.03	2.82	6.96	8.38	0.37	4.42
MAB_1150	Hypothetical protein MAB_1150				150.09	153.11	217.55	189.79	126.54	202.34	140.64	115.29	195.94	172.6	100.26	164.72
MAB_1151	Hypothetical protein MAB_1151				459.28	305.69	362.39	414.19	239.97	510.9	167.99	145.36	260.72	186.84	140.63	226.74
MAB_1152	Hypothetical protein MAB_1152				52.49	119.38	157.25	46.46	67.13	129.95	117.98	186.09	222.44	99.7	174.35	163.17
MAB_1153	Hypothetical protein MAB_1153				0	0	0	0	0	0	0	0	0	0	0	1.03
MAB_1154	Hypothetical protein MAB_1154				0	0	0	0	0	0	0	0	0	0	0	0.51
MAB_1155	Hypothetical protein MAB_1155				53.92	107.61	128.68	63.26	82.18	143.15	175.02	142.23	209.99	116.04	174.57	152.88
MAB_1156c	Probable diaminopimelate decarboxylase LysA				74.94	84.42	118.14	86.99	107.94	102.03	86.28	90.29	131.87	99.57	76.4	110.72
MAB_1157	Probable transcription-repair coupling factor (TrcF)	Rv1020	mfd	Probable transcription-repair coupling factor Mfd (TRCF)	35.05	44.84	49.75	40.63	36.58	47.56	48.77	37.59	44.06	44.78	36.42	40.14
MAB_1158	Putative transcriptional regulator, MazG family	Rv1021	Rv1021	Conserved protein	135.64	165.38	189.94	193.29	296.29	239.27	182.83	219.49	213.52	146.95	168.11	197.34
MAB_1159	Putative iron permease FTR1				45.52	29.94	39.15	45.55	34.96	52.54	50.13	45.31	52.42	46.92	26.72	33.62
MAB_1160	Conserved hypothetical protein (Tat-translocated enzyme Dyp-type peroxidase precursor?)				15.34	9.73	11.95	4.94	13.25	14.56	17.38	11.85	18.16	15.85	9.83	13.81
MAB_1161c	Conserved hypothetical protein (Tat-translocated enzyme Dyp-type peroxidase precursor?)				33.26	39.02	45.91	52.06	45.78	60.13	30.39	45.39	59.84	36.12	45.55	50.1
MAB_1162c	Conserved hypothetical protein				24.72	26.16	28.85	7.63	34.94	33.48	29.24	31.42	34.26	23.22	30.61	34.34
MAB_1163c	Putative iron permease FTR1				248.07	119.35	137.42	95.56	108.85	161.4	113.34	130.66	134.12	85.57	130.85	126.45
MAB_1164	Putative conserved lipoprotein LpqU	Rv1022	lpqU	Probable conserved lipoprotein LpqU	146.29	168.3	172.59	142.88	82.77	101.52	136.38	89.32	131.31	121.87	90.26	101.64
MAB_1165	Probable enolase (Eno)	Rv1023	eno	Probable enolase Eno	0	0.08	0.33	0.14	0	0.21	0.22	0.18	0.46	0.24	0.13	0.22
MAB_1166	Conserved hypothetical protein	Rv1024	Rv1024	Possible conserved membrane protein	0	0	0.13	0	0	0.46	0	0	0.12	0	0.2	0.29
MAB_1167	Conserved hypothetical protein	Rv1025	Rv1025	Conserved protein	0.12	0	0.25	0	0	0.42	0	0	0.46	0	0	0.29
MAB_1168	Conserved hypothetical protein (phosphatase?)	Rv1026	Rv1026	Conserved protein	62.26	52.55	82.04	63.1	60.96	85.15	58.86	49.92	65.98	83.92	56.86	75.2
MAB_1169	Putative hydrolase, alpha/beta fold				144.07	173.28	151.72	150.09	115.1	154.87	167.6	203.22	165.29	163.8	194.02	182.52
MAB_1170	Conserved hypothetical protein				246.76	223.11	241.14	189.55	249.8	246.4	247.49	279.14	297.32	293.04	246.22	291.6
MAB_1171c	Conserved hypothetical protein				62.29	58.27	61.44	63.78	57.75	73.33	74.27	102.23	80.27	57.15	88.45	82.74
MAB_1172c	Conserved hypothetical protein				164.03	250.37	331.52	199.02	265.43	342.77	273.73	348.58	359.13	213.09	337.32	404.16
MAB_1173c	Conserved hypothetical protein				26.74	25.05	46.4	13.44	14.81	22.19	29.69	34.09	44.76	26.14	31.41	45.09
MAB_1174c	Probable acyl-CoA synthase FadD				614.82	504.76	589.92	709.37	643.51	702.86	529.04	553.65	644.48	499.2	544.11	558
MAB_1175	Probable 4-hydroxybutyrate CoA-transferase AbfT				102.15	139.29	174.85	125.45	104.38	188.69	122.31	134.88	178.08	115.47	155.76	156.15
MAB_1176c	Conserved hypothetical protein	Rv0314c	Rv0314c	Possible conserved membrane protein	53.91	98.31	101.19	49.96	65.38	151.85	94.61	110.85	133.4	80.74	113.49	123.96
MAB_1177	Hypothetical protein MAB_1177				65.28	160.39	139.65	51.4	106.79	87.82	162.83	138.85	130.63	161.87	209.58	154.73
MAB_1178c	Conserved hypothetical protein				215.21	285.88	293.95	219.05	294.75	340	282.53	358.15	331.06	257.72	372.66	335.82
MAB_1179c	Conserved hypothetical protein				187.95	173.81	187.54	268.54	207.56	205.8	196.11	187.35	150.7	165.89	181.6	173.64
MAB_1180c	Hypothetical protein MAB_1180c				280.49	299.53	312.91	319.29	453.31	373.53	290.65	384.72	365.65	265.18	344.71	405.49
MAB_1181c	Putative lipoprotein LpqV precursor	Rv1064c	lpqV	Possible lipoprotein LpqV	303.25	376.89	383.96	462.87	354.74	498.06	323.47	394.27	400.78	299.53	403.94	420.35
MAB_1182	Conserved hypothetical protein	Rv1065	Rv1065	Conserved hypothetical protein	41.5	40.47	57.01	27.68	53.09	18.16	28.13	42.61	41.01	38.88	33.89	42.83
MAB_1183	Conserved hypothetical protein (rhodanese-like)	Rv1066	Rv1066	Conserved hypothetical protein	133.96	205.22	181.77	179.25	151.75	151.31	193.25	194.66	190.41	194.38	205.55	161.63
MAB_1184c	Putative transcriptional regulator, MarR family	Rv0737	Rv0737	Possible transcriptional regulatory protein	26.04	58.09	60.3	3.95	37.04	13.8	26.17	20.36	38.14	21.78	28.39	30.5
MAB_1185c	Probable enoyl-CoA hydratase	Rv1070c	echA8	Probable enoyl-CoA hydratase EchA8 (enoyl hydrase) (unsaturated acyl-CoA hydratase) (crotonase)	0.41	0	0.29	0	0	0.89	0	0.21	0.62	0	0	0.51
MAB_1186c	Probable 3-hydroxyisobutyrate dehydrogenase	Rv0751c	mmsB	Probable 3-hydroxyisobutyrate dehydrogenase MmsB (hibadh)	12.3	11.03	16.39	6.33	11.73	6.17	6.88	3.01	12.79	8.71	6.39	12.46
MAB_1187c	Probable enoyl-CoA hydratase	Rv1071c	echA9	Possible enoyl-CoA hydratase EchA9 (enoyl hydrase) (unsaturated acyl-CoA hydratase) (crotonase)	39.78	26.08	35.24	19.49	5.07	18.35	0.22	0.81	0.88	1.68	0.63	1.21
MAB_1188c	Probable acyl-CoA dehydrogenase	Rv0752c	fadE9	Probable acyl-CoA dehydrogenase FadE9	49.64	74.5	93.67	70.13	74.72	106.99	69.58	64.64	95.24	73.82	81.86	89.81
MAB_1189c	Probable methylmalonic acid semialdehyde dehydrogenase MmsA	Rv0753c	mmsA	Probable methylmalonate-semialdehyde dehydrogenase MmsA (methylmalonic acid semialdehyde dehydrogenase) (MMSDH)	62.56	77.48	80.66	80.43	83.61	81.75	72.73	67.21	75.41	54.46	67.55	60.83
MAB_1190	Conserved hypothetical protein	Rv1072	Rv1072	Probable conserved transmembrane protein	40.93	39.81	50.15	62.19	33.39	36.79	18.75	23.13	22.87	13.86	13.47	18.34
MAB_1191c	Probable phosphoribosylglycinamide formyltransferase 2 (PurT)				8.97	8.78	14.31	9.36	7.72	17.01	11.36	11.36	17.45	15.64	15.26	12.11
MAB_1192c	Probable acyl-CoA thiolase	Rv1074c	fadA3	Probable beta-ketoacyl CoA thiolase FadA3	48.61	64.63	75.07	71.71	60.61	116.36	51	55.82	67.8	58.95	58.8	57.51
MAB_1193c	Conserved hypothetical protein (lipolytic enzyme G-D-S-L?)	Rv1075c	Rv1075c	Conserved exported protein	28.6	46.25	54.09	30.58	51.65	52.22	38.02	38.43	47.4	34.97	47.56	48.52
MAB_1194	Putative lipase LipU	Rv1076	lipU	Possible lipase LipU	62.92	79.23	126.25	74.14	42.44	103.08	73.56	63.28	140.49	79	89.68	150.3
MAB_1195	Probable cystathionine beta-synthase	Rv1077	cbs	Probable cystathionine beta-synthase Cbs (serine sulfhydrase) (beta-thionase) (hemoprotein H-450)	27.24	24.54	26.62	26.36	8.04	11.22	24.42	13.73	12.54	18.01	15.86	17.2
MAB_1196	Proline-rich antigen (36 kDa antigen)	Rv1078	pra	Probable proline-rich antigen homolog Pra	83.57	121.74	120.49	94.5	153.55	108.23	70.48	90.1	97.33	75.57	102.22	101.71
MAB_1197	Probable cystathionine gamma-synthase (CGS)	Rv1079	metB	Cystathionine gamma-synthase MetB (CGS) (O-succinylhomoserine [thiol]-lyase)	13.01	13.69	17.97	13.7	5.29	4.79	10.38	10.38	8.68	8.38	9.44	9.52
MAB_1198c	Conserved hypothetical protein				23.37	35.6	30.15	15.07	26.23	17.36	21.1	21.93	27.37	28.07	25.18	28.12
MAB_1199	Probable threonine dehydratase				2.46	5.78	8.02	6.72	8.02	3.44	9.84	14.66	10.28	6.37	10.56	8.6
MAB_1200	Conserved hypothetical protein	Rv3555c	Rv3555c	Conserved protein	196.32	166.24	202.39	192.92	189.41	192.1	200.1	177.16	210.25	218.11	180.77	203.57
MAB_1201c	Hypothetical transcription elongation factor GreA	Rv1080c	greA	Probable transcription elongation factor GreA (transcript cleavage factor GreA)	0.41	2.68	2.79	0	0.26	0.1	1.04	0.21	0.62	0.28	0	0.26
MAB_1202c	Conserved hypothetical protein	Rv1081c	Rv1081c	Probable conserved membrane protein	21.73	11.78	11.83	0	0	0.49	3.65	7.31	2.41	4.19	5.62	4.98
MAB_1203	LmbE-like protein	Rv1082	mca	Mycothiol conjugate amidase Mca (mycothiol S-conjugate amidase)	26.52	39.38	41.61	23.72	43.21	24.2	23.61	28.54	38.01	38.54	24.25	39.18
MAB_1204	Conserved hypothetical protein	Rv1083	Rv1083	Conserved hypothetical protein	0	0	0.58	0.66	0	0.4	0.52	0	0.18	0	0.59	0.17
MAB_1205	Conserved hypothetical protein	Rv1084	Rv1084	Conserved protein	54.21	101.9	145.98	53.71	93.67	131.57	120.06	134.25	200.17	99.82	154.83	191.21
MAB_1206	Conserved hypothetical protein				65.89	90.48	122.34	102.8	79.22	163.18	89.33	107.98	141.87	80.71	115.5	120.11
MAB_1207	Hypothetical protein MAB_1207				72.9	58.06	80.79	124.11	60.36	95.14	74.66	54.86	82.98	86.21	77.69	77.55
MAB_1208c	Conserved hypothetical protein (hemolysin?)	Rv1085c	Rv1085c	Possible hemolysin-like protein	157.06	143.48	166.77	118.79	106.09	123.92	185.7	148.71	189.25	229.15	148.47	195.22
MAB_1209	Probable short-chain Z-isoprenyl diphosphate synthetase	Rv1086	Rv1086	Short (C15) chain Z-isoprenyl diphosphate synthase (Z-FPP synthase) (Z-farnesyl diphosphate synthase) (Z-FPP synthetase) (Z-farnesyl diphosphate synthetase) (geranyltranstransferase) (farnesyl pyrophosphate synthetase)	0.69	0.33	1.02	0.61	0.24	1.37	0.12	0.39	1.19	0.39	0.41	1.23
MAB_1210c	Putative short chain dehydrogenase/reductase				31.1	46.7	54.2	50.95	61.61	41.26	69	68.44	69.55	46.15	60.4	66.4
MAB_1211c	Probable cytochrome P450				53.06	49.39	53.21	40.23	35.23	39.86	54.9	45.71	66.9	64.92	52.2	69.74
MAB_1212c	Conserved hypothetical protein	Rv0762c	Rv0762c	Conserved hypothetical protein	77.22	81.7	86.82	71.32	86.54	74.72	72.36	56.78	71.24	58	75.83	78
MAB_1213c	Putative ferredoxin	Rv0763c	Rv0763c	Possible ferredoxin	186.99	145.08	161.29	242.18	147.38	218.07	200.02	231.21	169.44	142.43	165.48	184.02
MAB_1214c	Probable cytochrome P450	Rv0764c	cyp51	Cytochrome P450 51 Cyp51 (CYPL1) (P450-L1A1) (sterol 14-alpha demethylase) (lanosterol 14-alpha demethylase) (P450-14DM)	4.49	5.52	6.56	6.87	5.6	8.06	5.18	4.88	5.04	4.94	4.39	4.66
MAB_1215c	Probable oxidoreductase	Rv0765c	Rv0765c	Probable oxidoreductase	19.82	38.37	32.36	9.23	42.05	28.09	32.43	37.91	30.56	26.53	52.2	44.18
MAB_1216c	Probable cytochrome P450	Rv0766c	cyp123	Probable cytochrome P450 123 Cyp123	4.31	9.52	11.41	2.86	8.52	6.9	8.62	11.05	13.96	8.63	9.23	16.61
MAB_1217c	Putative transcriptional regulator, TetR family	Rv0767c	Rv0767c	Conserved hypothetical protein	28.71	29.98	29.53	14.17	33.69	34.51	32.03	28.82	25.34	27.65	26.32	31.31
MAB_1218	Probable aldehyde dehydrogenase AldA	Rv0768	aldA	Probable aldehyde dehydrogenase NAD dependent AldA (aldehyde dehydrogenase [NAD+])	0.04	0.06	1.18	0.1	0	0.72	0.08	0	0.62	0.09	0.05	1.14
MAB_1219	Probable short-chain dehydrogenase/reductase	Rv0769	Rv0769	Probable dehydrogenase/reductase	0.06	0	0.7	0	0	0.17	0	0	0.42	0.12	0.13	0.55
MAB_1220	Probable dehydrogenase/reductase	Rv0770	Rv0770	Probable dehydrogenase/reductase	107.19	78.91	80.27	76.91	92.9	63.79	103.92	73.06	90.42	98.87	75.69	89.41
MAB_1221	Possible 4-carboxymuconolactone decarboxylase	Rv0771	Rv0771	Possible 4-carboxymuconolactone decarboxylase (CMD)	127.26	80.66	86.37	46.13	93.62	72.1	95.06	64.12	98.68	129.31	79.86	100.8
MAB_1222	Conserved hypothetical protein	Rv0311	Rv0311	Unknown protein	9.33	8.92	8.6	10.83	9.04	5.82	12.87	10.92	8.23	11.17	17.62	11.64
MAB_1223	Probable carboxylesterase (LipT)				33.42	44.23	40.56	37.44	42.53	46.13	37.11	49.85	47.21	38.23	44.34	45.2
MAB_1224	Conserved hypothetical protein				36.83	31.25	38.93	46.55	19.92	36.74	39.07	39.19	43.07	36.41	31.62	45.95
MAB_1225	Putative ABC transporter, permease protein				1.64	7.79	9.76	0.36	6.17	10.14	4.69	9.34	11.73	3.35	9.68	14.04
MAB_1226	Putative ABC transporter, ATP-binding protein				36.43	39.97	37.22	42.01	91.05	41.29	44.28	46.68	50.86	37.28	43.62	48.09
MAB_1227	Putative ABC transporter, permease protein				24.11	21.63	24.87	31.83	19.75	27.71	27.5	14.79	23.56	23.79	18.54	20.74
MAB_1228	Putative ABC transporter				115.69	129.49	155.4	104.2	149.05	176.23	147.99	161.43	191.12	124.49	149.33	181.82
MAB_1229	Conserved hypothetical protein				43.57	37.71	49.55	38.68	34.62	42.44	39.61	37.32	55.61	49.54	41.09	51.03
MAB_1230c	Conserved hypothetical protein				102.3	139.66	143.94	135.21	106.88	167.85	139.35	155.28	164.49	117.74	129.39	149.45
MAB_1231	Conserved hypothetical protein				92.6	82.35	77.85	91.12	60.18	82.05	85.38	89.2	74.56	86.98	82.36	69.16
MAB_1232c	Probable cholesterol oxidase ChoD				265.71	244.98	231.7	274.69	275.39	243.15	261.68	260.3	254.05	274.43	247.05	261.94
MAB_1233c	Conserved hypothetical protein				186.99	242.29	258.77	189.79	278.44	230.57	196.45	242.75	274.64	189.83	276.96	311.42
MAB_1234c	Probable pantothenate kinase CoaA	Rv1092c	coaA	Probable pantothenate kinase CoaA (pantothenic acid kinase)	0.05	0	0.23	0.13	0	0.51	0.1	0	0.75	0.11	0	0.72
MAB_1235	Conserved hypothetical protein				161.21	193.71	165.54	226.58	185.38	177.01	181.13	187.37	162.42	168.81	181.08	161.72
MAB_1236	Probable serine or glycine hydroxymethyltransferase	Rv1093	glyA1	Serine hydroxymethyltransferase 1 GlyA1	0.14	0.04	0.14	0.08	0	0.22	0	0.05	0.31	0.14	0.33	0.39
MAB_1237	Possible acyl	Rv1094	desA2	Possible acyl-[acyl-carrier protein] desaturase DesA2 (acyl-[ACP] desaturase) (stearoyl-ACP desaturase)	0.15	0	0.52	0.18	0	0.43	0	0	0.49	0.46	0	0.66
MAB_1238	Hypothetical protein MAB_1238				232.92	174.74	206.01	283.5	229.32	177.06	172.2	192.23	198.72	170.25	220.93	275.08
MAB_1239	Probable PhoH-like protein PhoH2 (phosphate starvation-inducible protein PsiH)	Rv1095	phoH2	Probable PHOH-like protein PhoH2 (phosphate starvation-inducible protein PSIH)	230.52	252.99	325.42	339.34	286.37	517.3	273.35	228.34	317.35	260.09	282.85	388.11
MAB_1240	Possible glycosyl hydrolase	Rv1096	Rv1096	Possible glycosyl hydrolase	69.24	49.56	61.5	139.8	61.73	129.86	32.82	36.16	41.53	57.93	36.76	46.55
MAB_1241c	Conserved hypothetical protein				0	0	0	0	0	0.3	0	0	0.27	0	0	0
MAB_1242c	Hypothetical protein MAB_1242c				164.21	185.35	235.44	198.14	208.5	233.39	197.07	204.4	248.88	213.74	209.4	228.54
MAB_1243c	Hypothetical protein MAB_1243c				65.23	81.54	113.28	139.76	118.59	136.75	91.11	98.42	132.56	75.66	76.44	106.08
MAB_1244c	Hypothetical protein MAB_1244c				16.81	2.68	18.75	35.59	30.86	21.06	9.38	18.17	24.89	7.54	15.08	19.56
MAB_1245c	Hypothetical protein MAB_1245c				115.64	96.9	120.6	137.4	128.09	97.91	64.85	77.07	79.77	65.35	78.52	69.49
MAB_1246c	Hypothetical protein MAB_1246c				31.71	22.13	57.13	30.97	8.23	41.14	43.23	45.95	61.57	44.13	56.79	51.13
MAB_1247c	Conserved hypothetical protein				16.9	44.76	55.63	22.14	31.48	32.16	54.07	66.67	65.85	45.91	48.62	64.45
MAB_1248	Probable RNA polymerase sigma factor				144.62	145.97	148.78	93.41	100.44	125.6	144.55	175.02	160.34	160.17	186.92	175.14
MAB_1249	Hypothetical protein MAB_1249				183.06	209.43	247.44	185.44	116.67	142.41	112.2	88.22	135.87	155.5	111.09	151.02
MAB_1250c	Probable fumarate hydratase Fum	Rv1098c	fum	Probable fumarase Fum (fumarate hydratase)	0.05	0.07	0.42	0.13	0	0.28	0	0.08	0.32	0	0.06	0.34
MAB_1251c	Conserved hypothetical protein (putative fructose-1,6-bisphosphatase?)	Rv1099c	glpX	Fructose 1,6-bisphosphatase GlpX	8.04	2.68	1.73	0.4	0.15	0.71	0	0.13	0.16	0.84	0.09	0.41
MAB_1252	Conserved hypothetical protein	Rv1100	Rv1100	Conserved protein	130.32	106	151.42	75.92	54.47	50.5	113.14	86.97	154.02	153.66	106.3	132.96
MAB_1253c	Conserved hypothetical protein (alanine racemase?)	Rv1413	Rv1413	Conserved hypothetical protein	28.06	59.58	66.2	34.74	54.01	58.19	56.93	68.3	82.25	59.13	60.53	71.33
MAB_1254c	Probable exodeoxyribonuclease VII small subunit	Rv1107c	xseB	Probable exodeoxyribonuclease VII (small subunit) XseB (exonuclease VII small subunit)	7.11	24.98	25.78	4.61	24.69	24.72	18.75	26.73	26.77	16.76	26.91	21.28
MAB_1255c	Probable exodeoxyribonuclease VII large subunit XseA	Rv1108c	xseA	Probable exodeoxyribonuclease VII (large subunit) XseA (exonuclease VII large subunit)	45.76	46.25	71.32	48.04	40.28	61	33.75	34.46	55.46	56.81	36.73	46.38
MAB_1256c	Conserved hypothetical protein	Rv1109c	Rv1109c	Conserved protein	43.74	46.64	70.91	44.37	29.15	52.02	45.49	37.18	50.09	38.54	47.32	57.48
MAB_1257	Probable 4-hydroxy-3-methylbut-2-enyl diphosphate reductase	Rv1110	lytB2	Probable LYTB-related protein LytB2	0.08	0	0.4	0	0	0.42	0	0.13	0	0	0	0.31
MAB_1258c	Conserved hypothetical protein	Rv1111c	Rv1111c	Conserved hypothetical protein	44.19	49.45	68.35	24.59	45.43	38.98	48.34	49.58	75.05	54.67	42.7	50.35
MAB_1259c	Conserved hypothetical protein				196.29	263.75	356.62	143	167.69	364.53	326.07	233.92	306.22	250.24	250.81	280.71
MAB_1260c	Probable carbon starvation protein (CstA)	Rv3063	cstA	Probable carbon starvation protein A homolog CstA	107.38	121.73	129.31	98.7	86.3	114.13	107.1	145.17	143.99	133.8	133.6	144.82
MAB_1261	Hypothetical protein MAB_1261				49.41	80.04	100.41	51.16	167.44	83.07	53.33	96.49	104.93	51.11	88.17	99.41
MAB_1262	Conserved hypothetical protein				131.43	91.81	161.14	122.08	86.8	130.84	84.38	98.37	131.83	102.64	145.07	162.14
MAB_1263	Hypothetical protein MAB_1263				312.95	369.86	552.08	415.46	341.27	753.08	387.99	330.47	584.22	362.91	327.92	371.72
MAB_1264	Hypothetical protein MAB_1264				337.22	428.46	612.16	440.55	337.45	795.32	410.72	368.63	678.74	406.92	376.95	429.55
MAB_1265c	Conserved hypothetical protein	Rv3073c	Rv3073c	Conserved hypothetical protein	118.82	148.56	206.59	180.4	156.83	247.73	152.36	154.45	199.69	140.76	116.9	156.22
MAB_1266	Probable GTP binding protein	Rv1112	Rv1112	Probable GTP binding protein	34.3	23.07	33.42	31.45	8.98	11.81	24.01	13.44	15.18	30.16	10.24	12.77
MAB_1267	Conserved hypothetical protein				158.62	222.92	213.16	178.33	170.37	189.05	228.77	273.44	219.39	222.87	231.23	257.16
MAB_1268c	Conserved hypothetical protein				79.01	105.64	111.95	80.4	52.98	101.66	69.8	138.26	151.33	68.7	183.08	151.16
MAB_1269	Conserved hypothetical transmembrane protein	Rv1227c	Rv1227c	Probable transmembrane protein	56.93	97.52	75.45	52.72	51.05	55.28	60.16	107.04	78.38	53.48	100.78	105.01
MAB_1270	Conserved hypothetical transmembrane protein	Rv1226c	Rv1226c	Probable transmembrane protein	161.2	134.42	133.82	114.49	79.26	84.04	129.98	130.5	138.07	144.8	128.74	142.79
MAB_1271c	Probable oxidase (copper-binding protein)				105.68	118.09	115.19	123.97	106.44	105.08	119.45	115.77	106.33	110.65	112.66	113.06
MAB_1272	Hypothetical protein MAB_1272				28.16	29.44	29.91	18.78	64.81	19.09	33.34	45.74	34.62	29.88	54.57	36.55
MAB_1273	Possible cysteine synthase A CysK2				42.65	74.35	78.94	54.72	73.7	81.79	55.88	63.96	70.32	56.84	60.51	74.08
MAB_1274	Putative ABC transporter, permease protein	Rv0849	Rv0849	Probable conserved integral membrane transport protein	61.22	56.43	66.07	47.05	51.47	54.47	62.66	62.16	67.03	60.74	65.17	66.84
MAB_1275	Putative ABC transporter, ATP-binding protein	Rv1668c	Rv1668c	Probable first part of macrolide-transport ATP-binding protein ABC transporter	157.69	152.83	225.78	193.35	158.64	234.19	171.58	142.44	248.4	173.83	140.31	193.89
MAB_1276c	Conserved hypothetical protein				406.52	193.44	252.75	373.88	183.81	390.84	202.62	187.69	256.02	187.12	147.78	219.22
MAB_1277	Conserved hypothetical protein (transferase?)				122.98	135.98	163.76	140.26	137.94	266.69	162.47	166.77	205.12	156.45	162.23	171.67
MAB_1278	Conserved hypothetical protein	Rv1125	Rv1125	Conserved hypothetical protein	100.77	106.21	157.11	136.94	114.92	189.6	114.8	126.82	172.56	106.57	112.98	148.93
MAB_1279	Probable 3-demethylubiquinone-9 3-methyltransferase				216.27	239.52	376.36	335.5	242.74	461.76	237.37	219.05	350.55	217.17	245.33	367.83
MAB_1280c	Hypothetical protein MAB_1280c				40.49	62.3	89.81	50.14	71.83	82.05	61.65	75.3	96.66	62.76	63.4	89.52
MAB_1281c	Hypothetical protein MAB_1281c				114.82	87.4	127.1	100.09	69.83	120.97	97.28	88.82	127.68	78.76	82.63	147.92
MAB_1282	Hypothetical protein MAB_1282				270.65	242.62	253.9	297.74	226.54	253.02	221.58	216.54	218.1	199.74	190.77	200.85
MAB_1283c	Hypothetical protein MAB_1283c				410.81	400.45	328.06	364.56	564.81	398.93	400.67	421.06	356.39	320.23	408.68	373.6
MAB_1284c	Conserved hypothetical protein				499.57	407.82	429.24	382.32	378.44	429.01	414.34	400.72	412.94	406.16	424.09	484.65
MAB_1285c	Conserved hypothetical protein				434.31	251.98	280.07	337.08	333.61	303.2	242.35	253.45	262.34	249.5	256.77	285.99
MAB_1286c	Hypothetical protein MAB_1286c				0	0	0	0	0	0	0	0	0	0	0	0
MAB_1287	Probable conserved membrane protein, MmpL family	Rv1146	mmpL13b	Probable conserved transmembrane transport protein MmpL13b	103.24	80.5	87.94	79.32	60.93	88.92	74.11	67.78	69.27	81.3	80.26	88.96
MAB_1288	Putative transcriptional regulator, TetR family				134.57	123.63	159.36	119.99	104.58	171.58	114.55	97.75	137.34	141.92	102.58	137.36
MAB_1289c	Conserved hypothetical protein	Rv2042c	Rv2042c	Conserved protein	48.12	45.51	47.09	41.52	59.58	31.75	45.14	51.73	54.25	59.77	55.85	49.16
MAB_1290c	Probable thiol peroxidase (Tpx)	Rv1932	tpx	Probable thiol peroxidase Tpx	38.9	47.88	47.24	48.86	36.38	35.18	36.39	19.69	30.44	37.58	32.7	29.49
MAB_1291	Conserved hypothetical protein	Rv1147	Rv1147	Conserved protein	5.47	5	1.92	7.91	4.63	3.36	1.56	5.01	3.03	8.94	3.84	1.89
MAB_1292c	Probable O-methyltransferase OMT				89.88	94.98	110.96	119.55	100.04	127.09	149.92	161.51	168.83	89.11	113.21	123.57
MAB_1293c	Conserved hypothetical protein	Rv1154c	Rv1154c	Hypothetical protein	15.31	24.45	33.57	19.11	28.68	50.73	25.78	46.78	41.04	28.21	52.94	53.62
MAB_1294c	Conserved hypothetical protein (methytransferase?)	Rv0089	Rv0089	Possible methyltransferase/methylase	45.03	76.77	57.13	77.89	64.35	62.01	60.32	89.98	66.06	70.21	70.45	74.79
MAB_1295c	Probable O-methyltransferase OMT				15.84	19.11	12.43	20.23	16.98	15.93	18.75	16.29	14.95	12.89	12.9	14.61
MAB_1296	Conserved hypothetical protein				0	0	0	0	0	0	0	0	0	0	0	0
MAB_1297c	Conserved hypothetical protein				58.05	89.46	93.1	76.55	179.61	78.92	97.06	83.06	92.82	91.98	103.81	104.64
MAB_1298c	Conserved hypothetical protein	Rv3863	Rv3863	Unknown alanine rich protein	108.67	128.31	118.2	158.49	92.08	152.1	146.63	134.71	136.69	110.88	132.95	126.97
MAB_1299c	Putative multi-drug efflux transporter				58.34	66.67	85.44	74.07	73.56	94.15	69.17	80.87	92.72	70.49	79.44	92.69
MAB_1300c	Hypothetical protein MAB_1300c				129.47	107.21	115.95	105.7	98.25	114.56	108.76	118.38	117.35	142.99	135.87	136.58
MAB_1301c	Hypothetical protein MAB_1301c				221.17	206.65	290.26	188.48	197.01	400.33	237	284.88	349.05	216.17	315.87	365.47
MAB_1302	Conserved hypothetical protein	Rv1156	Rv1156	Conserved protein	50.85	73.98	95.48	36.66	48.54	117.43	74.01	78.95	105.32	59.26	81.71	135.8
MAB_1303c	Hypothetical protein MAB_1303c				15.17	11.78	3.46	0	7.72	0.89	1.56	1.25	0.54	0.84	7.1	1.29
MAB_1304	Conserved hypothetical protein	Rv1159	pimE	Mannosyltransferase PimE	23.86	13.13	23.56	1.03	1.01	2.27	1.56	0.76	1.7	3.13	0.04	1.97
MAB_1305	Probable short-chain dehydrogenase/reductase				77.09	71.64	82.89	76.38	108.73	84.42	123.45	120.64	105.51	100.08	98.17	101.64
MAB_1306	Probable formyltetrahydrofolate deformylase	Rv2964	purU	Probable formyltetrahydrofolate deformylase PurU (formyl-FH(4) hydrolase)	6.29	12.85	10.58	5.71	7.89	38.64	17.88	15.46	17.85	15.45	17.35	18.02
MAB_1307c	Putative pterin-4-alpha-carbinolamine dehydratase	Rv1159A	Rv1159A	Unknown protein	58.07	69.81	70.29	85.41	83.02	86.51	64.38	58.15	71.31	67.36	61.4	64.03
MAB_1308	Probable mutator protein MutT2/NUDIX hydrolase	Rv1160	mutT2	Probable mutator protein MutT2 (7,8-dihydro-8-oxoguanine-triphosphatase) (8-oxo-dGTPase)	92.68	122.28	128.57	127.72	127.47	109.66	162.2	170.68	188.55	123.67	163.79	175.63
MAB_1309c	Hypothetical protein MAB_1309c				50.03	96.36	68.09	73.15	32.41	45.69	59.38	112.78	107.61	67.03	68.32	61.25
MAB_1310	Possible GTP-binding translation elongation factor	Rv1165	typA	Possible GTP-binding translation elongation factor TypA (tyrosine phosphorylated protein A) (GTP-binding protein)	137.11	182.51	205.75	249.1	193.6	253.8	116.92	150.95	182.56	124.92	112.85	191.44
MAB_1311	Conserved hypothetical protein				124.25	92.08	110.79	104.29	163.96	163.77	118.76	172.93	146.29	105.57	165.7	144.26
MAB_1312	Beta-lactamase-like	Rv3762c	Rv3762c	Possible hydrolase	29.4	30.78	30.91	37.41	27.22	28.54	34.86	27.34	29.68	30.98	32.88	33.79
MAB_1313	Probable transcriptional regulator, AraC family				15.02	22.2	19.77	17.17	72.45	23.74	24.76	34.23	27.84	20.64	33.9	29.48
MAB_1314	Hypothetical protein MAB_1314				416.23	390.81	466.09	448.39	415.89	546.44	498.18	459.28	524.7	575.94	427.14	560.71
MAB_1315	Putative lipoprotein LpqW	Rv1166	lpqW	Probable conserved lipoprotein LpqW	0.09	0.28	0.49	0	0	0.37	0.16	0.2	0.54	0.18	0	0.57
MAB_1316	Putative N-Acetyl-1-D-myo-Inosityl-2-Amino-2-Deoxy-alpha-D-Glucopyranoside Deacetylase MshB	Rv1170	mshB	N-acetyl-1-D-myo-inosityl-2-amino-2-deoxy-alpha-D-glucopyranoside deacetylase MshB (GlcNAc-Ins deacetylase)	149.68	139.59	132.94	118.37	60.57	26.18	82.63	41.2	45.91	100.75	66.1	56.75
MAB_1317	Conserved hypothetical protein	Rv1171	Rv1171	Conserved hypothetical protein	183.39	218.64	292.57	373.26	264.81	509.23	206.58	270.43	276.99	240.97	256.25	300.3
MAB_1318c	Probable catechol-o-methyltransferase	Rv1703c	Rv1703c	Probable catechol-O-methyltransferase	38.11	66.81	69.59	40.46	59.26	61.32	50.94	96.07	84.23	65.02	85.53	89.6
MAB_1319	Probable 7,8-didemethyl-8-hydroxy-5-deazariboflavin synthase (FO synthase)	Rv1173	fbiC	Probable F420 biosynthesis protein FbiC	141.51	104.99	111.89	145.93	88.75	67.55	68	62.05	61.83	107.34	76.81	72.49
MAB_1320c	Hypothetical protein MAB_1320c				147.35	135.62	114.26	228.02	155.35	90	94.28	81.45	97.79	89.37	106.47	88.54
MAB_1321	Conserved hypothetical protein				13.71	36.86	50.45	10.73	34.61	45.61	32.15	48.87	54.61	41.17	57.8	72.95
MAB_1322	Hypothetical protein MAB_1322				0.72	0	0.43	0	0.19	0.15	0.2	0	0.54	0	1.22	0.45
MAB_1323	Hypothetical protein MAB_1323				38.82	48.9	49.82	36.25	34.46	71.4	66.67	113.62	88.51	45.24	104.4	66.06
MAB_1324	Putative monooxygenase				55.93	156.54	133.99	43.89	212.03	94.47	100.64	103.26	120.13	106.91	166.28	134.14
MAB_1325c	Probable NADPH dependent 2,4-dienoyl-CoA reductase FadH	Rv1175c	fadH	Probable NADPH dependent 2,4-dienoyl-CoA reductase FadH (2,4-dienoyl coenzyme A reductase) (4-enoyl-CoA reductase)	23.44	29.46	33.03	33.43	40.31	32.46	27.51	39.15	37.65	26.66	37.35	40.73
MAB_1326c	Conserved hypothetical protein	Rv1176c	Rv1176c	Conserved hypothetical protein	167.91	150.97	190.01	126.17	210.01	128.22	132.83	113.47	149.8	157.97	147.53	187.18
MAB_1327	Probable ferredoxin FdxC	Rv1177	fdxC	Probable ferredoxin FdxC	66.43	47.03	38.93	82.43	67.31	39.03	42.43	48.68	50.61	51.82	46.34	45.26
MAB_1328	Probable aminotransferase	Rv1178	Rv1178	Probable aminotransferase	0.74	0.54	1.38	0.3	0.23	0.53	0.7	1.57	0.8	0.5	0.31	1.18
MAB_1329	Probable glycosyl transferase				34.67	47.36	51.96	31.48	39.47	58.04	59.44	65.65	67.31	42.99	62.66	66.96
MAB_1330	Probable pyrroline-5-carboxylate dehydrogenase RocA (aldehyde dehydrogenase family)	Rv1187	rocA	Probable pyrroline-5-carboxylate dehydrogenase RocA	34.17	33.19	37.27	31.58	32.73	30.86	14.27	10.98	13	28.58	16.13	25.18
MAB_1331	Probable proline dehydrogenase	Rv1188	Rv1188	Probable proline dehydrogenase	59.05	74.64	77.44	79.74	74.59	98.5	29.24	26.79	37.88	54.02	44.03	61.06
MAB_1332	Probable fatty-acid-CoA ligase FadD	Rv1193	fadD36	Probable fatty-acid-CoA ligase FadD36 (fatty-acid-CoA synthetase) (fatty-acid-CoA synthase)	12.21	20.1	17.44	10.87	25.23	16.43	20.37	27.18	24.75	21.72	28.09	22.55
MAB_1333	Conserved hypothetical protein				47.57	52.17	50.83	76.74	57.38	58.42	43.33	48.99	51.44	49.97	54.85	55.92
MAB_1334c	Conserved hypothetical protein				61.69	81.31	80.69	68.32	68.93	80.83	80.3	105.33	96.54	72.99	114.9	96.71
MAB_1335c	Probable transferase	Rv1201c	dapD	Tetrahydrodipicolinate N-succinyltransferase DapD	0.04	0.06	0.18	0	0.08	0.28	0.16	0	0.2	0.09	0.09	0.43
MAB_1336	Probable succinyl-diaminopimelate desuccinylase	Rv1202	dapE	Probable succinyl-diaminopimelate desuccinylase DapE	0.11	0.05	0.25	0.17	0.07	0.31	0.14	0	0.79	0.07	0.04	0.6
MAB_1337c	Putative transcriptional regulator, AraC family	Rv3833	Rv3833	Transcriptional regulatory protein (probably AraC-family)	43.47	37.56	72	67.37	48.55	94.99	54.45	34.41	65.15	42.79	39.93	57.14
MAB_1338	Putative membrane efflux protein				99.95	113.74	154.7	150.7	144.5	192.25	109.39	123.49	175.28	111.21	116.27	160.44
MAB_1339	Putative monooxygenase (luciferase-like)				1.96	6.18	4.13	3.65	2.02	4.66	4.57	5.11	5.07	2.58	5.46	4.95
MAB_1340	Conserved hypothetical protein				150.91	163.82	236.19	305.65	229.01	291.58	187.83	179.58	227.69	189.52	150.84	226.9
MAB_1341	Conserved hypothetical protein	Rv1205	Rv1205	Conserved hypothetical protein	35.18	58.29	61.75	157.5	68.07	66.59	66.67	98.86	71.08	68.15	87.74	77.67
MAB_1342	Probable fatty-acid-CoA ligase FadD	Rv1206	fadD6	Probable fatty-acid-CoA ligase FadD6 (fatty-acid-CoA synthetase) (fatty-acid-CoA synthase)	104.71	132.91	118.09	119.08	145.99	149.06	147.62	172.6	151.13	143.89	173.73	164.31
MAB_1343	Conserved hypothetical protein (nuclease?)				42.24	89.94	59.15	44.81	66.36	77.63	79.7	128.24	87.26	70.94	124.37	101.75
MAB_1344c	Putative DTDP-glucose-4,6-dehydratase-related protein	Rv3468c	Rv3468c	Possible dTDP-glucose 4,6-dehydratase	91.46	122.67	127.63	134.01	109.9	147.54	125.76	138.55	142.52	124.15	139.03	152.39
MAB_1345	Probable dihydropteroate synthase 2 FolP2	Rv1207	folP2	Dihydropteroate synthase 2 FolP2 (DHPS 2) (dihydropteroate pyrophosphorylase 2)	18.8	22.93	26.3	7.74	16.46	10.73	21.36	20.05	27.21	21.78	16.27	23.81
MAB_1346	Conserved hypothetical protein (glycosyl transferase?)	Rv1208	gpgS	Probable glucosyl-3-phosphoglycerate synthase GpgS	42.65	30.27	45.8	60.21	39.42	48.93	32.25	25.97	41.51	36.71	20.25	33.93
MAB_1347c	Conserved hypothetical protein				551.26	388.67	534.02	586.33	738.53	557.86	460.54	441.64	568.39	528.56	412.21	507.75
MAB_1348	Conserved hypothetical protein	Rv1209	Rv1209	Conserved protein	94.73	113.5	139.65	33.61	38.58	36.49	143.76	105.26	220.83	208.62	125.55	163.69
MAB_1349	Probable DNA-3-methyladenine glycosylase I TagA	Rv1210	tagA	Probable DNA-3-methyladenine glycosylase I TagA (tag I) (3-methyladenine-DNA glycosylase I, constitutive) (DNA-3-methyladenine glycosidase I)	331.34	359.22	360.49	432.18	387.03	377.45	424.26	396.87	439.9	346.03	375.06	374.58
MAB_1350	Conserved hypothetical protein	Rv1211	Rv1211	Conserved protein	0	0	0	0	0	1.19	0	0	0.54	0	0.89	0
MAB_1351c	Putative glycosyltransferase	Rv1212c	glgA	Putative glycosyl transferase GlgA	145.46	236.25	233.44	2.91	76.16	59.72	351.32	337.17	423.65	170.63	211.59	252.59
MAB_1352	Probable glucose-1-phosphate adenylyltransferase	Rv1213	glgC	Glucose-1-phosphate adenylyltransferase GlgC (ADP-glucose synthase) (ADP-glucose pyrophosphorylase)	212.46	218	335.1	33.02	178.55	218.3	157.75	192.17	367.76	163.05	163.35	277.19
MAB_1353c	Putative transcriptional regulator, GntR family				24.34	39.96	38.88	20.73	32.74	35.76	30.54	41.96	41.58	28.26	36.59	42.14
MAB_1356	Conserved hypothetical protein				23.59	17.7	21.39	29.77	42.39	34.76	26.11	20.49	20.03	21.59	17.75	25.37
MAB_1357c	Conserved hypothetical integral membrane protein				1.96	7.82	7.86	0.91	1.9	8.22	2.04	2.31	3.79	5.03	6.62	8.16
MAB_1358c	Putative ABC transporter, permease protein	Rv1217c	Rv1217c	Probable tetronasin-transport integral membrane protein ABC transporter	51.91	54.05	46.74	76.23	46.35	78.35	57.3	61.26	52.35	49.28	57.44	46.67
MAB_1359c	Putative ABC transporter, ATP-binding protein	Rv1218c	Rv1218c	Probable tetronasin-transport ATP-binding protein ABC transporter	76.74	50.86	62.39	88.72	52.85	81.48	56.16	64.69	56.71	59.07	50.69	61.99
MAB_1360c	Probable transcriptional regulator, TetR family	Rv1219c	Rv1219c	Probable transcriptional regulatory protein	0.67	0.58	1.36	0	0.28	0.76	0	0.23	0.54	0.3	0.4	0.98
MAB_1361c	Probable O-methyltransferase	Rv1220c	Rv1220c	Probable methyltransferase	34.33	17.13	21.43	0	0.22	0.85	8.48	8.23	2.29	7.18	2.28	4.41
MAB_1362	Probable alternative RNA polymerase sigma factor	Rv1221	sigE	Alternative RNA polymerase sigma factor SigE	84.29	90.3	93.19	102.37	105.19	80.93	55.39	46.23	43.39	64.42	59.55	58.65
MAB_1363	Conserved hypothetical protein	Rv1222	rseA	Anti-sigma factor RseA	0	0.27	1.15	0	0	0.59	0.78	0	0.94	2.93	0	0.51
MAB_1364	Probable serine protease HtrA	Rv1223	htrA	Probable serine protease HtrA (DEGP protein)	0	0	0.11	0.12	0	0.26	0.29	0	0.3	0	0.06	0.32
MAB_1365	Probable Sec-independent protein translocase protein TatB homolog	Rv1224	tatB	Probable protein TatB	0.82	0	0.29	0	0	0.59	0.39	0	0.13	0	0	0.51
MAB_1366c	Putative Mrp homolog protein	Rv1229c	mrp	Probable Mrp-related protein Mrp	0.07	0.09	0.43	0	0	0.45	0.26	0.1	0.13	0	0	0.51
MAB_1367c	Conserved hypothetical protein	Rv1230c	Rv1230c	Possible membrane protein	91.8	115.48	155.02	125.68	123.01	148.98	100.12	115.74	163.89	97.07	102.67	136.81
MAB_1368	Conserved hypothetical protein				99.6	192.46	188.55	130.11	223.57	176.83	172.09	175.13	186.67	176.68	210.62	201.04
MAB_1369	Probable citrate lyase beta chain				105.04	121.14	150.41	122.29	91.93	116.22	122.11	107.05	155.6	140.52	114.9	144.83
MAB_1370c	Hypothetical protein MAB_1370c	Rv1233c	Rv1233c	Conserved hypothetical membrane protein	59.94	69.51	78.77	71.75	59.8	86.71	62.7	57.28	69.15	68.49	69.8	65.46
MAB_1371	Conserved hypothetical transmembrane protein	Rv1234	Rv1234	Probable transmembrane protein	153.64	158.7	189.15	235.05	143	253.83	103.66	88.83	121.53	122.7	125.8	140.92
MAB_1372	Probable sugar ABC transporter, sugar-binding protein LpqY	Rv1235	lpqY	Probable sugar-binding lipoprotein LpqY	70.96	111.35	98.83	71.28	68.88	94.69	62.92	64.31	74.89	57.68	57.53	69.49
MAB_1373	Probable sugar ABC transporter, permease protein SugA	Rv1236	sugA	Probable sugar-transport integral membrane protein ABC transporter SugA	183.89	238.16	255.14	171.29	268.52	267.95	151.91	157.45	174.03	130.47	152.55	172.51
MAB_1374	Probable sugar ABC transporter, permease protein SugB	Rv1237	sugB	Probable sugar-transport integral membrane protein ABC transporter SugB	26.35	24.49	29.07	16.56	20.83	13.94	20.9	27.26	16.33	19.9	22.96	23.61
MAB_1375	Probable sugar ABC transporter, ATP-binding protein SugC	Rv1238	sugC	Probable sugar-transport ATP-binding protein ABC transporter SugC	32.76	23.11	23.86	20.93	12.89	16.41	12.96	13.49	13.92	25.73	10.7	15.93
MAB_1376	Conserved hypothetical protein				28.09	54.2	45.23	33.12	109.57	68.46	35.55	65.01	52.2	46.71	65.55	68.4
MAB_1377c	Hypothetical protein MAB_1377c				85.2	85.78	84.96	63.26	66.36	106.68	92.72	71.43	91.01	82.3	59.15	90.02
MAB_1378c	Probable magnesium and cobalt transport transmembrane protein CorA	Rv1239c	corA	Possible magnesium and cobalt transport transmembrane protein CorA	151.47	209.92	204.16	144.84	232.29	220.58	320.18	518.08	386.95	285.93	534.33	503.31
MAB_1379c	Putative transcriptional regulator, TetR family				231.65	249.8	244.73	211.24	207.17	207.8	211.51	207.71	206.91	213.32	204.52	252.79
MAB_1380	Conserved hypothetical protein				16.54	51.75	51.07	5.27	45.27	17.7	32.82	25.9	34.08	36.03	54.57	61.77
MAB_1381	Putative oxidoreductase EphD				42.11	40.04	45.9	65.74	88.89	82.81	47.66	69.05	67.24	44.07	55.14	60.61
MAB_1382	Putative oxidoreductase EphD				216.12	209.97	257.29	224.36	244.41	257.36	227.34	230.28	265.19	231.07	210.44	290.4
MAB_1383	Conserved hypothetical integral membrane protein				84.57	174.76	163.82	68.54	120.37	137.33	103.83	114.87	116.83	141.69	198.95	172.78
MAB_1384	Probable malate dehydrogenase	Rv2332	mez	Probable [NAD] dependent malate oxidoreductase Mez (malic enzyme) (NAD-malic enzyme) (malate dehydrogenase (oxaloacetate decarboxylating)) (pyruvic-malic carboxylase) (NAD-me)	52.49	43.73	65.47	42.58	26.47	50.07	23.08	19.76	46.33	22.69	20.61	30.81
MAB_1385	Probable lipoprotein LpqZ	Rv1244	lpqZ	Probable lipoprotein LpqZ	3.19	0.06	0.64	0.31	0	0.62	0	0.13	0.2	0	0	0.6
MAB_1386	Putative esterase/lipase/beta-lactamase	Rv1923	lipD	Probable lipase LipD	190.31	158.08	176	175.15	141.69	177.47	174.45	180.45	189.22	159.27	184.39	188.16
MAB_1387	Putative esterase/lipase/beta-lactamase				61.34	71.62	84.25	77.03	64.1	90.24	73.89	71.21	96.75	67.81	75.32	85.8
MAB_1388c	Probable short-chain dehydrogenase/reductase	Rv1245c	Rv1245c	Probable short-chain type dehydrogenase/reductase	216.4	183.09	191.62	212.11	189.92	201.32	185.62	201.13	176.32	179.42	205.15	206.52
MAB_1389c	Probable short-chain dehydrogenase/reductase				1.64	1.61	0.65	0.49	0.58	0.96	2.54	0.78	1.07	0.42	0.55	0.84
MAB_1390c	Hypothetical UbiE/COQ5 methyltransferase	Rv3729	Rv3729	Possible transferase	119.88	120.9	122.05	164.26	133.61	128.27	125.92	126.05	113.54	127.63	106.33	116.89
MAB_1391	Putative transcriptional regulator				133.89	160.02	196.92	146.89	184.87	205.4	182.36	202.88	249.39	176.62	198.71	224.17
MAB_1392c	Conserved hypothetical protein (lipase?)				122.7	187.55	254.26	144.54	248.8	299.09	184.13	226.4	297.39	189.63	217.63	256.86
MAB_1393c	Probable 2-oxoglutarate dehydrogenase SucA	Rv1248c	Rv1248c	Multifunctional alpha-ketoglutarate metabolic enzyme	0.11	0.11	0.46	0.14	0.03	0.52	0.11	0.17	0.33	0.26	0.08	0.45
MAB_1394c	Conserved hypothetical protein	Rv1249c	Rv1249c	Possible membrane protein	44.94	71.2	111.89	20.17	86.11	84.56	69.38	77.19	122.38	65.69	94.67	122.56
MAB_1395	Probable multidrug resistance transporter, Bcr/CflA family				142.3	128.33	184.91	187.82	170.63	194.67	104.7	100.34	153.11	125.68	117.06	166.81
MAB_1396	Probable drug resistance transporter, EmrB/QacA subfamily	Rv1250	Rv1250	Probable drug-transport integral membrane protein	60.86	74.14	106.78	116.64	71.48	150.29	78.26	84.81	121.59	80.37	90.79	119.83
MAB_1397c	Conserved hypothetical protein				168.75	138.39	158.83	296.55	174.38	232.9	180.88	132.83	161.81	174.69	141.3	134.35
MAB_1398c	Putative oxidoreductase	Rv0161	Rv0161	Possible oxidoreductase	46.01	38.95	53.64	56.3	35.42	56.51	53.87	39.5	51.19	47.88	33.51	43.7
MAB_1399	Probable peptidase				107.07	117.4	113.28	128.21	99.54	102.45	94.93	97.87	112.26	79.26	95.52	95.2
MAB_1400	Probable transcriptional regulator, TetR				0	0	0.51	0	0.34	0.59	0	0.14	0.65	0	0.1	0.86
MAB_1401c	Conserved hypothetical protein	Rv1251c	Rv1251c	Conserved hypothetical protein	47.13	52.58	50.13	56.07	48.68	58.82	53.01	57.04	53.59	52.44	58.87	54.25
MAB_1402c	Putative lipoprotein LprE precursor	Rv1252c	lprE	Probable lipoprotein LprE	43.59	15.91	26.3	30.5	5.95	14.41	22.99	13.25	18.28	27.05	7.61	12.28
MAB_1403	Probable cold-shock DEAD box protein A homolog (ATP-dependent RNA helicase DEAD homolog)	Rv1253	deaD	Probable cold-shock DeaD-box protein A homolog DeaD (ATP-dependent RNA helicase dead homolog)	109.38	68.67	71.95	61.56	92.66	39.54	78.06	72	80.06	64.82	79.09	78.47
MAB_1404	Probable acyltransferase	Rv1254	Rv1254	Probable acyltransferase	2.78	0.28	1.3	0.13	0.2	0.59	0.05	0.24	0.48	0.11	0.09	0.45
MAB_1405	Hypothetical protein MAB_1405				93.33	119.28	79.75	91.34	91.36	58.63	80.95	93.99	67.67	59.65	91.21	89.26
MAB_1406c	Probable cytochrome P450	Rv1256c	cyp130	Probable cytochrome P450 130 Cyp130	93.76	77.18	89.4	81.29	81.91	73.74	83.95	85.51	84.37	95.65	94.02	108.59
MAB_1407c	Probable oxidoreductase	Rv1257c	Rv1257c	Probable oxidoreductase	42.91	45.01	43.05	52.67	44.26	43.65	49.82	45.76	43.11	39.88	46	45.59
MAB_1408c	Putative short-chain dehydrogenase/reductase				124.36	136.25	148.34	151.61	106.67	167.41	128.43	133.15	125.24	112.38	124.55	139.24
MAB_1409c	Putative drug antiporter protein precursor	Rv1258c	Rv1258c	Probable conserved integral membrane transport protein	50.29	45.53	51.69	63.16	48.57	57.06	57.41	64.37	63.57	51.68	60.38	62.83
MAB_1410c	Hypothetical histidine triad (HIT) protein	Rv1262c	Rv1262c	Hypothetical hit-like protein	0	0	0.19	0	0	0.2	0	0	0.18	0	0	0.86
MAB_1411	Putative mechanosensitive ion channel				85.93	110.53	171.21	80.15	93.54	168.34	111.91	108.06	198.16	138.7	130.29	200.83
MAB_1412	Hypothetical protein MAB_1412				0	0	0.58	0	0	0	0	0	0	0	0	0
MAB_1413	Conserved hypothetical protein	Rv1265	Rv1265	Unknown protein	19.96	49.25	37.7	12.52	28.81	25.12	40.63	44.7	47.11	25.69	43.48	50.27
MAB_1414c	Probable ABC transporter, ATP-binding protein	Rv1272c	Rv1272c	Probable drugs-transport transmembrane ATP-binding protein ABC transporter	57.71	50.23	40.06	82.14	72.39	54.63	65.39	54.83	45.6	51.54	56.3	44.92
MAB_1415c	Probable ABC transporter, ATP-binding protein	Rv1273c	Rv1273c	Probable drugs-transport transmembrane ATP-binding protein ABC transporter	44.74	42.05	53.05	47.39	29.6	51.68	53.04	53.62	57.15	63.63	49.12	69.37
MAB_1416	Putative lipoprotein LprB precursor	Rv1274	lprB	Possible lipoprotein LprB	0	0	0.72	0	0	1.04	0	0.63	0.8	0	0	1.42
MAB_1417	Putative lipoprotein LprC precursor	Rv1275	lprC	Possible lipoprotein LprC	292.96	72.17	103.99	69.99	38.58	70.37	44.69	53.13	74.2	41.22	51.82	60.53
MAB_1418	Hypothetical protein MAB_1418				102.99	200.68	196.28	186.4	240.52	157.07	88.18	179.92	162.44	101.26	161.36	156.33
MAB_1419c	Putative phosphoglycerate/bisphosphoglycerate mutase	Rv1276c	Rv1276c	Conserved hypothetical protein	8.37	11.14	21.7	4.35	0.62	13.17	10.31	16.04	20.24	12.74	17.57	29.96
MAB_1420	Conserved hypothetical protein	Rv1277	Rv1277	Conserved hypothetical protein	94.47	85.92	99.04	112.69	77.74	97.28	75.69	60.07	66.89	94.99	60.61	74.22
MAB_1421	Conserved hypothetical protein	Rv1278	Rv1278	Hypothetical protein	19.53	29.14	32.51	28.36	18.86	24.87	23.39	24.12	21.08	24.61	18.74	20.85
MAB_1422c	Putative acyl-CoA dehydrogenase				59.95	67.02	56.11	69.47	79.76	73.55	65.77	79.75	68.14	72.13	71.95	62.77
MAB_1423	Hypothetical protein MAB_1423				0.41	0	1.73	0	0	0.89	0	0	0.27	0	0	2.32
MAB_1424c	Putative transcriptional regulator, TetR family				144.2	101.91	121.97	140.73	178.31	206.49	74.3	74.28	96.66	86.22	80.18	97.29
MAB_1425	Hypothetical protein MAB_1425				0	0	0	0	0	0.59	1.56	0	1.07	0	0	1.03
MAB_1426	Putative cytochrome P450	Rv1394c	cyp132	Probable cytochrome P450 132 Cyp132	114.71	89.46	106.8	116.37	146.5	121.62	106.42	107.34	124.74	128.74	107.12	141.29
MAB_1427c	Putative cytochrome P450	Rv0136	cyp138	Probable cytochrome P450 138 Cyp138	44.82	33.89	42.99	32.82	50.77	36.34	42.89	41.35	47.22	53.54	41.04	58.11
MAB_1428	Conserved hypothetical protein				195.74	127.41	188.99	155.53	120.5	238.44	124.75	107.14	151.59	133.64	110.47	165.49
MAB_1429	Putative permease of the major facilitator superfamily				45.3	43.96	62.19	55.12	59.73	62.34	59.56	54.18	66.32	58.35	58.25	65.01
MAB_1430c	Putative transcriptional regulator, TetR family				68.6	105.69	106.67	76.4	90.72	93.41	73.56	71.52	86.92	65.59	77.45	90.01
MAB_1431	Conserved hypothetical protein (Putative monooxygenase)				116.3	113.17	108.92	111.9	162.5	243.22	123.53	158.9	132.13	138.25	146.67	141.89
MAB_1432	Conserved hypothetical protein				216.93	170.42	182.21	260.8	221.32	219	226.98	198	213.03	236.69	192.91	211.39
MAB_1433	Arginyl-tRNA synthetase (ArgS)	Rv1292	argS	Probable arginyl-tRNA synthetase ArgS (ARGRS) (arginine--tRNA ligase)	0.06	0.04	0.36	0.41	0.11	0.53	0.05	0.04	0.35	0	0.06	0.39
MAB_1434	Probable diaminopimelate decarboxylase	Rv1293	lysA	Diaminopimelate decarboxylase LysA (DAP decarboxylase)	0.07	0.09	0.58	0.08	0.12	0.55	0.19	0.05	0.64	0	0	0.31
MAB_1435	Probable homoserine dehydrogenase	Rv1294	thrA	Probable homoserine dehydrogenase ThrA	0.36	0.05	1.88	0.26	0	2.12	0.2	0.22	1.79	0.07	0.08	2.33
MAB_1436	Probable threonine synthase (ThrC)	Rv1295	thrC	Threonine synthase ThrC (ts)	0.05	0	0.14	0	0.1	0.3	0.1	0.08	0.1	0.1	0.11	0.23
MAB_1437	Probable homoserine kinase (ThrB)	Rv1296	thrB	Probable homoserine kinase ThrB	0	0.06	0.37	0	0	0.8	0.09	0	0.54	0.1	0	0.61
MAB_1438	Probable transcription termination factor Rho	Rv1297	rho	Probable transcription termination factor Rho homolog	0.04	0.21	0.23	0	0	0.45	0	0	0.24	0.08	0	0.57
MAB_1439c	Hypothetical protein MAB_1439c				91.04	41.49	33.9	28.67	6.17	8.75	53.91	40.41	40.55	94.26	60.56	45.81
MAB_1440c	Hypothetical protein MAB_1440c				138.61	104.22	138.3	293.92	86.42	205.11	121.89	142.86	183.63	135.73	81.93	139.32
MAB_1441	50S ribosomal protein L31	Rv1298	rpmE	50S ribosomal protein L31 RpmE	0.41	0.27	0.29	0	0	0.15	2.73	0.31	0.13	5.45	0.44	0
MAB_1442	Probable peptide chain release factor 1 (RF-1)	Rv1299	prfA	Probable peptide chain release factor 1 PrfA (RF-1)	0.06	0.33	0.89	0	0	1.1	0	0	0.78	0.13	0	0.91
MAB_1443	Probable modification methylase HemK	Rv1300	hemK	Probable HemK protein homolog HemK	6.22	2.68	1.97	0.16	0	0.89	0.65	0.63	0.71	0.84	0.15	1.29
MAB_1444	Conserved hypothetical protein (Sua5/YciO/YRDC/ YwlC family protein?)	Rv1301	Rv1301	Conserved protein	0.16	0	0.12	0	0	0.12	0	0	0.11	0	0	0.1
MAB_1445	Putative undecaprenyl-phosphate alpha-N-acetylglucosaminyltransferase	Rv1302	rfe	Probable undecapaprenyl-phosphate alpha-N-acetylglucosaminyltransferase Rfe (UDP-GlcNAc transferase)	0.73	0.18	0.67	0.11	0	0.3	0	0.07	0.57	0.84	0	0.51
MAB_1446	Conserved hypothetical protein	Rv1303	Rv1303	Conserved hypothetical transmembrane protein	0	0	0.87	1.98	0	0.89	0	0	0.8	0	0	0.51
MAB_1447	ATP synthase A chain AtpB	Rv1304	atpB	Probable ATP synthase a chain AtpB (protein 6)	0.15	0.1	0.52	0	0	0.38	0.14	0.23	0.49	0	0.08	0.37
MAB_1448	ATP synthase C chain AtpE	Rv1305	atpE	Probable ATP synthase C chain AtpE (lipid-binding protein) (dicyclohexylcarbodiimide-binding protein)	0.62	0	0.72	0.49	0	0.59	0	0	0.4	0	0	0.13
MAB_1449	ATP synthase B chain AtpF	Rv1306	atpF	Probable ATP synthase B chain AtpF	0.82	0	0	0	0	1.19	0	0	0.8	0.84	0	0
MAB_1450	ATP synthase delta chain AtpH	Rv1307	atpH	Probable ATP synthase delta chain AtpH	0.07	0	0.82	0.33	0.26	0.4	0.13	0.21	0.36	0.14	0.15	0.64
MAB_1451	ATP synthase alpha chain AtpA	Rv1308	atpA	Probable ATP synthase alpha chain AtpA	0.11	0.07	0.38	0	0	0.47	0	0.08	0.43	0	0.06	0.41
MAB_1452	ATP synthase gamma subunit AtpG	Rv1309	atpG	Probable ATP synthase gamma chain AtpG	0.14	0	0.26	0	0	0.36	0	0	0.36	0	0.1	0.26
MAB_1453	ATP synthase beta subunit AtpD	Rv1310	atpD	Probable ATP synthase beta chain AtpD	0.14	0.06	0.54	0.12	0	0.98	0	0.07	0.91	0	0.05	0.94
MAB_1454	ATP synthase epsilon chain AtpE	Rv1311	atpC	Probable ATP synthase epsilon chain AtpC	0.27	0	0	1.32	0	0.59	0	0	0.18	0	0	0
MAB_1455	Conserved hypothetical protein	Rv1312	Rv1312	Conserved hypothetical secreted protein	42.01	22.96	19.88	2.42	4.12	5.74	13.2	6.13	4.46	44.31	24.45	15.44
MAB_1456c	Conserved hypothetical protein (cobalamin adenosyltransferase?)	Rv1314c	Rv1314c	Conserved protein	138.44	104.29	111.14	33.08	62.24	64.68	0.42	0.67	0.57	26.59	6.92	16.3
MAB_1457	Probable UDP-N-acetylglucosamine 1-carboxyvinyltransferase MurA	Rv1315	murA	Probable UDP-N-acetylglucosamine 1-carboxyvinyltransferase MurA	0.3	0.24	0.73	0.36	0.21	0.57	0.14	0.06	0.73	0.08	0.08	0.58
MAB_1458	Conserved hypothetical transmembrane protein	Rv0713	Rv0713	Probable conserved transmembrane protein	252.61	211.29	203.08	182.22	208.97	178.01	180.75	234.76	187.91	204.85	212.58	214.3
MAB_1459c	Conserved hypothetical protein (adenylate cyclase?)	Rv1319c	Rv1319c	Possible adenylate cyclase (ATP pyrophosphate-lyase) (adenylyl cyclase)	234.63	290.45	315.32	239.75	237.83	349.13	230.91	253.47	267.97	259.6	299.94	332.98
MAB_1460	Conserved hypothetical protein	Rv1321	Rv1321	Conserved hypothetical protein	197.95	220.37	230.93	173.8	255.47	215.4	187.09	211.1	251.57	245.87	202.22	280.77
MAB_1461	Conserved hypothetical protein	Rv1322	Rv1322	Conserved hypothetical protein	18.45	36.67	56.41	2.97	28.55	103.25	25.78	32.27	49.52	51.53	66.1	70.52
MAB_1462c	Conserved hypothetical protein (Glyoxalase/ Bleomycin resistance protein?)	Rv1322A	Rv1322A	Conserved protein	96.78	115.28	138.49	72.27	109.57	101.01	9.9	4.87	13.26	21.23	7.69	16.24
MAB_1463	Probable acetyl-CoA acetyltransferase FadA	Rv1323	fadA4	Probable acetyl-CoA acetyltransferase FadA4 (acetoacetyl-CoA thiolase)	143.63	160.61	191.08	106.76	127.7	119.05	131.46	119.36	122.06	160.45	168.81	162.27
MAB_1464	Conserved hypothetical protein				280.35	239.3	313.25	209.89	195.73	409.92	247.16	286.13	363.59	333.18	307.59	360.06
MAB_1465	Conserved hypothetical protein thioredoxin-like	Rv1324	Rv1324	Possible thioredoxin	1.97	2.14	2.37	0.79	0	0.59	0	1.75	2.57	0.5	2.22	1.39
MAB_1466c	Possible lipoprotein peptidase LpqM				96.94	108.36	171.36	117.34	101.54	116.6	115.95	131.39	162.16	98.03	129.32	175.27
MAB_1467c	Probable 1,4-alpha-glucan branching enzyme	Rv1326c	glgB	1,4-alpha-glucan branching enzyme GlgB (glycogen branching enzyme)	1.7	2.42	2.56	0.14	2.12	1.35	0.91	1.28	1.67	0.66	1.32	3.24
MAB_1468c	Putative glucanase GlgE	Rv1327c	glgE	M1P-dependent maltosyltransferase GlgE	1.04	0.79	1.38	0.05	0.08	0.61	0.58	0.33	1.2	0.66	0.84	1.44
MAB_1469	Probable glycogen phosphorylase GlgP	Rv1328	glgP	Probable glycogen phosphorylase GlgP	82.32	98.06	98.5	68.64	80.07	65.48	77.19	79.47	84.57	86.01	81.67	87.23
MAB_1470c	Possible lipoprotein peptidase LpqM	Rv0419	lpqM	Possible lipoprotein peptidase LpqM	121.14	74.47	94.44	57.63	61.73	75	84.85	67.23	104.18	132.21	75.2	95.15
MAB_1471c	Probable ATP-dependent helicase DinG	Rv1329c	dinG	Probable ATP-dependent helicase DinG	70.64	81.33	77.06	65.87	69.51	76.82	61.37	66.76	69.89	77.77	56.26	70.52
MAB_1472c	Putative nicotinamidase/pyrazinamidase	Rv2043c	pncA	Pyrazinamidase/nicotinamidase PncA (PZase)	14.11	23.66	26.72	11.07	21.14	28.78	43.29	30.08	32.5	34.18	36.47	37.47
MAB_1473c	Conserved hypothetical protein				71.49	92.17	65.26	79.74	43.85	68.68	72.14	76.86	64.73	71.78	75.64	62.11
MAB_1474c	Probable nicotinate phosphoribosyltransferase	Rv1330c	pncB1	Nicotinic acid phosphoribosyltransferase PncB1	79.66	72.7	83.17	71.11	52.02	77	79.95	68.56	88.54	94.81	73.24	78.85
MAB_1475	Probable ATP-dependent Clp protease adaptor protein ClpS	Rv1331	Rv1331	Conserved hypothetical protein	24.93	24.41	30.93	32.03	18.52	62.54	8.13	6.52	12.85	12.07	14.91	27.18
MAB_1476	Conserved hypothetical protein	Rv1332	Rv1332	Probable transcriptional regulatory protein	364.51	336.8	459.02	427.04	431.92	566.21	412.37	385.69	534.34	490.23	421.07	461.44
MAB_1477	Conserved hypothetical protein (peptidase?)	Rv1333	Rv1333	Probable hydrolase	143.53	117.7	200.5	232.83	166.67	276.88	61.66	45.98	82.94	102.6	100.13	144.48
MAB_1478	Conserved hypothetical protein	Rv1334	mec	Possible hydrolase	189.29	168.1	219.8	168.05	123.76	213.32	182.36	177.45	247.17	200.75	186.33	258.14
MAB_1479	Possible thiamineS	Rv1335	cysO	Sulfur carrier protein CysO	62.95	81.64	98.1	53.38	79.86	127.72	77.35	105.89	139.06	79.6	96.49	128.43
MAB_1480	Probable cysteine synthase	Rv1336	cysM	Cysteine synthase B CysM (CSASE B) (O-phosphoserine sulfhydrylase B) (O-phosphoserine (thiol)-lyase B)	73.98	88.01	86.75	74.07	70.16	74.09	125.43	112.53	121.17	98.2	103.4	135.21
MAB_1481	Conserved hypothetical protein	Rv1337	Rv1337	Probable integral membrane protein	76.12	104.54	95.74	101.01	105.08	113.23	103.42	100.59	92.18	103.74	97.52	100.14
MAB_1482	Probable glutamate racemase MurI	Rv1338	murI	Probable glutamate racemase MurI	1.3	0.5	0.78	0.7	0	0.24	0.18	0.15	1.04	0.49	1.04	0.64
MAB_1483	Conserved hypothetical protein	Rv1339	Rv1339	Conserved protein	29.63	23.29	27.12	38.06	70.41	28.33	35.55	7.68	8.36	20.32	5.21	7.66
MAB_1484	Probable ribonuclease PH	Rv1340	rphA	Probable ribonuclease RphA (RNase PH) (tRNA nucleotidyltransferase)	0.3	0.1	0.31	0	0	0.65	0	0	0.58	0	0.16	0.42
MAB_1485	HAM1 protein homolog (NTPase)	Rv1341	Rv1341	Conserved protein	65.16	47.47	48.34	52.28	24.69	43.12	55.56	42.47	51.51	49.53	42.39	46.16
MAB_1486c	Putative oxidoreductase				47.5	45.51	61.65	42.51	44.62	59.34	53	44.38	58.76	46.78	33.94	49.5
MAB_1487c	Conserved hypothetical protein	Rv1342c	Rv1342c	Conserved membrane protein	0.08	0	0.29	0	0	0.65	0.16	0.13	0.11	0.17	0.09	0.31
MAB_1488c	Conserved hypothetical protein	Rv1343c	lprD	Probable conserved lipoprotein LprD	139.43	143.88	146.93	190.04	182.1	213.24	161.74	170.11	172.92	163.8	139.3	160.92
MAB_1489	Probable acyl-CoA ligase FadD	Rv1925	fadD31	Probable acyl-CoA ligase FadD31 (acyl-CoA synthetase) (acyl-CoA synthase)	30.7	46.01	44.93	31.8	57.1	39.82	29.87	36.84	36.85	45.87	48.32	52.87
MAB_1490	Conserved hypothetical protein				16.83	10.82	11.72	13.84	7.23	11.02	14.39	7.78	11.92	15.43	7.38	9.37
MAB_1491	Conserved hypothetical protein				27.98	30.81	39.05	42.62	24.18	32.7	32.29	20.05	29.39	27.37	21	32.26
MAB_1492	Conserved hypothetical protein				62.2	58.97	64.21	51.11	41.12	48.11	69.26	54.84	58.01	72.15	54.52	66.25
MAB_1493c	Probable enoyl-CoA hydratase/isomerase				14.66	14.45	14.79	23.23	7.91	30.78	10.74	11.75	11.78	14.87	10.65	12.61
MAB_1494	Putative TetR-family transcriptional regulator	Rv0196	Rv0196	Possible transcriptional regulatory protein	3.53	12.96	19.5	0.99	6.02	15.61	6.88	7.02	7.23	11.9	17.92	17.96
MAB_1495	Probable oxidoreductase	Rv0197	Rv0197	Possible oxidoreductase	25.46	35.43	35.51	32.15	25.46	36.58	33.56	37.24	38.89	28.38	39.74	43.46
MAB_1496c	Putative FAD-binding monooxygenase				32.97	36.75	33.52	23.33	64.44	46.12	31.32	34.04	36.36	34.52	31.02	39.64
MAB_1497c	Putative regulatory protein, TetR family				58.91	48.63	66.36	21.58	35.49	51.23	33.99	23.39	31.59	62.14	42.07	54.31
MAB_1498c	Putative GntR-family transcriptional regulator				62.28	76.95	72.13	58.12	118.31	67.53	70.42	89.06	79.45	75.85	76.96	89.56
MAB_1499	Putative FAD dependent oxidoreductase				17.09	36.07	38.3	9.89	37.93	25.73	29.03	40.83	48.91	23.11	38.85	50.85
MAB_1500	Putative haloacid dehalogenase-like hydrolase				15.08	14.99	15.62	13.08	21.13	10.86	12.62	8.87	11.24	16.11	11.74	12.99
MAB_1501	Probable ABC transporter, periplasmic protein				94.88	117.67	96.85	123.1	122.81	102.81	106.1	128.81	112.2	111.74	120.76	116.93
MAB_1502	Probable ABC transporter, ATP-binding protein				52.41	56.43	53.18	51.9	51	53.82	55.71	66.29	80.81	65.02	61.89	72.01
MAB_1503	Probable ABC transporter, permease protein				47.32	28.16	37.91	51.8	21.76	31.03	38.91	37.84	35.92	30.16	30.35	30.11
MAB_1504	Probable ABC transporter, permease protein				75.45	69.17	69.42	71.96	123.3	112.27	84.38	90.6	82.98	84.46	94.23	80.76
MAB_1505	Hypothetical protein MAB_1505				212.01	145.62	114.55	233.29	144.29	143.6	169.55	149.75	130.36	189.35	122.45	117.1
MAB_1506c	Conserved hypothetical protein (MaoC-like dehydratase)	Rv0130	htdZ	Probable 3-hydroxyl-thioester dehydratase	99.15	122.42	113.36	118.62	80.07	113.99	150.71	158.73	133.3	132.94	141.08	162.14
MAB_1507	Conserved hypothetical protein				149.76	228.7	194.47	190.19	250	255.63	263.46	247.62	243.8	207.12	262.99	285.58
MAB_1508c	Putative HTH-type transcriptional regulator	Rv1353c	Rv1353c	Probable transcriptional regulatory protein	120.36	111.35	100.5	136.91	99.92	109.97	113.42	99.31	94.67	114.51	104.85	105.91
MAB_1509	Conserved hypothetical protein	Rv1069c	Rv1069c	Conserved protein	459.18	188.63	215.07	462.45	216.99	257.03	196.42	166.67	178.62	202.4	160.48	177.21
MAB_1510	Alpha/beta hydrolase fold precursor				142.87	182.02	209.13	132.06	145.21	189.94	211.74	203.13	222.28	203.6	235.4	275.49
MAB_1511	Conserved hypothetical protein	Rv2525c	Rv2525c	Conserved hypothetical protein. Secreted; predicted to be a substrate of the twin arginine translocation (tat) export system.	286.75	319.35	336.7	409.24	291.66	348.87	290.41	331.69	359.05	289.37	338.01	353.98
MAB_1512	Probable fatty acid synthase Fas	Rv2524c	fas	Probable fatty acid synthase Fas (fatty acid synthetase)	0.09	0.12	0.25	0.17	0.02	0.35	0.08	0	0.42	0.06	0.12	0.48
MAB_1513	Putative holo	Rv2523c	acpS	holo-[acyl-carrier protein] synthase AcpS (holo-ACP synthase) (CoA:APO-[ACP]pantetheinephosphotransferase) (CoA:APO-[acyl-carrier protein]pantetheinephosphotransferase)	0	0	0.22	0	0	0.15	0	0	0.33	0	0	0
MAB_1514	Putative MutT/NUDIX-family protein				11.76	7.67	8.75	8.9	11.06	2.18	6.77	8.77	7.85	13.13	11.24	6.35
MAB_1515c	Alkyl hydroperoxide reductase/ Thiol specific antioxidant/ Mal allergen	Rv2521	bcp	Probable bacterioferritin comigratory protein Bcp	1045.42	276.24	323.73	595.41	255.66	361.46	235.44	203.43	225.12	285.99	212.06	253.25
MAB_1516	Conserved hypothetical protein	Rv2520c	Rv2520c	Possible conserved membrane protein	0	0	0	0	0	0	0	0	0	0	0	0.51
MAB_1517c	Probable O-methyltransferase Omt				335.92	295.01	392.13	355.51	374.27	416.55	277.6	307.61	377.58	307.93	281.53	417.27
MAB_1518	Conserved hypothetical protein				48.31	20.44	25.71	13.84	6.59	3.99	7.25	8.09	6.72	10.05	6.37	10.15
MAB_1519	Hypothetical protein MAB_1519				48.12	57.46	64.15	69.53	49.38	110.96	56.78	51.8	51.3	52.23	51.91	51.3
MAB_1520c	Probable membrane protein, MmpL family				39.61	52.98	51.74	44.52	43.08	58.81	51.73	56.26	59.99	47.79	54.83	59.23
MAB_1521	Conserved hypothetical protein (putative two-component system sensor protein?)				88.39	99.4	121.12	128.62	152.95	117.52	120.59	122.18	121.38	102.31	97.16	130.57
MAB_1522	Putative two-component system response regulator LuxR				165.26	156.65	183.45	238.63	133.18	186.97	166.89	133.84	159.8	186.34	123.95	152.31
MAB_1523c	Conserved hypothetical protein	Rv1231c	Rv1231c	Probable membrane protein	33.35	45.68	45.65	24.82	34.64	38.64	63.03	85.35	93.92	46.17	65.36	70.98
MAB_1524c	Conserved hypothetical protein	Rv1232c	Rv1232c	Conserved protein	0.48	0.71	2.12	0.16	5.79	2.13	1.04	2.51	3.97	1.12	1.04	1.8
MAB_1525c	Putative transcriptional regulator, TetR family				48.72	26.13	42.32	15.03	20.99	19.98	25.73	23.98	29.8	42.12	28.98	35.89
MAB_1526	Putative short chain dehydrogenase/reductase				206.21	214.75	236.1	262.66	194.66	218.19	256.72	302.9	277.47	195.34	245.14	252.88
MAB_1527	Probable monooxygenase				83.49	82.23	76.23	119.71	72.07	86.84	75.48	64.6	59.4	65.02	61.8	66.89
MAB_1528c	Probable oxidoreductase	Rv2971	Rv2971	Probable oxidoreductase	102.98	102.65	82.77	102.93	99.92	88.9	92.69	81.69	81.37	93.63	99.38	90.95
MAB_1529c	Conserved hypothetical protein				150.91	222.59	222.74	78.86	158.43	223.31	159.39	225.15	220.69	161.61	229.71	271.1
MAB_1530	Probable conserved lipoprotein LppS	Rv2518c	ldtB	Probable L,D-transpeptidase LdtB	89.77	62.64	89.8	7.6	11.28	19.56	98.09	36.82	44.91	83.59	39.31	40.09
MAB_1531c	Conserved hypothetical protein	Rv1682	Rv1682	Probable coiled-coil structural protein	143.2	176.88	223.78	165.67	202.16	249.34	173.77	198.25	245.83	164.22	188.99	258.71
MAB_1533c	Probable oligoribonuclease	Rv2511	orn	Oligoribonuclease Orn	0.08	0	0.81	0.2	0.15	1.01	0.16	0.13	0.27	0	0	0.57
MAB_1534	Conserved hypothetical protein	Rv2510c	Rv2510c	Conserved protein	103.34	119.17	143.57	127.52	125	122.89	168.77	133.46	152.84	117.97	144.45	147.52
MAB_1535c	Conserved hypothetical protein				180.02	193.11	206.87	204.9	233.35	247.4	196.78	211.15	222.71	165.18	216.69	222.52
MAB_1536	Putative transcriptional regulator, TetR family				10.39	29.09	20.29	12.52	15.95	13.15	27.35	33.63	23.64	35.75	30.17	22.13
MAB_1537c	Putative short chain dehydrogenase/reductase	Rv2509	Rv2509	Probable short-chain type dehydrogenase/reductase	0	0.11	0.63	0.4	0	0.18	0	0	0.59	0.17	0.09	0.41
MAB_1538	Conserved hypothetical protein	Rv2508c	Rv2508c	Probable conserved integral membrane leucine and alanine rich protein	124.63	140	198.05	221.67	196.89	271.15	141.29	169.44	234.44	161.98	175.53	225.56
MAB_1539c	Conserved hypothetical protein	Rv2507	Rv2507	Possible conserved proline rich membrane protein	49.46	51.56	58.19	168.05	81.08	105.03	32.82	18.8	19.44	26.42	30.85	41.77
MAB_1540	Probable sodium:dicarboxylate symporter	Rv2443	dctA	Probable C4-dicarboxylate-transport transmembrane protein DctA	158.94	159.65	157.78	172.94	140.76	167.55	161.2	199.05	198.98	170.74	174.38	193.71
MAB_1541	Bacteriophage protein				68.07	64.46	54.96	42.51	46.37	61.06	63.29	81.27	59.13	78.59	69.56	72.6
MAB_1542c	Probable amino acid permease				34.72	26.23	32.19	39.38	34.98	53.53	29.17	25.64	33.46	27.51	31.17	31.74
MAB_1543	Conserved hypothetical protein	Rv0559c	Rv0559c	Possible conserved secreted protein	24.02	40.53	45.34	8.47	18.52	14.16	17.64	21.12	12.39	23.94	28.01	28.75
MAB_1544c	Probable CysN/CysC bifunctional enzyme				45.31	57.19	44.63	60.33	76.36	80.88	68.81	75.62	72.35	59.98	65.54	56.04
MAB_1545c	Probable sulfate adenylate transferase, subunit 2 (CysD)				155.72	192.8	213.09	188.34	223.15	327.19	191.48	218.05	243.16	183.54	203.96	201.85
MAB_1546c	Conserved hypothetical protein (sulfotransferase?)	Rv0295c	Rv0295c	Conserved protein	20.67	33.91	37.78	14.76	29.42	49.72	30.52	47.7	45.47	35.75	39.93	47.46
MAB_1547c	Probable sulfatase	Rv0296c	Rv0296c	Probable sulfatase	58.11	48.64	57.01	72.46	45.64	44.79	52.51	41.54	48.45	50.98	47.65	53.58
MAB_1548c	Conserved hypothetical protein				19.68	29.24	27.7	18.41	39.26	30.6	27.44	29.84	23.92	27.75	33.11	30.66
MAB_1549c	Putative RNA binding protein, contains S1 domain				45.53	50.68	56.7	51.33	68.01	49.34	59.03	50.08	47.33	45.99	52.15	49.76
MAB_1550	Probable lipoprotein LppI				36.22	46.93	44.82	37.89	45.4	42.62	28.26	60.36	50.9	41.05	57.16	53.02
MAB_1551c	Hypothetical protein MAB_1551c				136.15	146.51	160.42	96.21	147.98	178.74	143.94	177.32	177.71	163.47	179.13	199.92
MAB_1552	Hypothetical regulatory protein, TetR family				22.73	28.83	26.79	23.87	26.12	21.45	15.74	10.83	15.91	20.95	20.15	24.85
MAB_1553c	Hypothetical protein MAB_1553c				287.74	372.97	327.67	219.45	348.5	279.38	465.93	435.05	459.33	388.76	381.24	382.02
MAB_1554	Hypothetical cyclic nucleotide-binding protein	Rv0998	Rv0998	Conserved hypothetical protein	137.93	158.97	167.45	114.09	126.27	155.12	128.69	143.15	176.64	160.18	150.16	176.1
MAB_1555	Conserved hypothetical protein				174.04	173.08	209.73	166.83	161.47	211.45	164.45	190.55	196.51	156.21	175.62	224.7
MAB_1556	Conserved hypothetical protein				0.08	0	0.08	0	0	0.12	0	0.04	0.02	0	0	0.09
MAB_1557	Copper resistance D precursor	Rv0102	Rv0102	Probable conserved integral membrane protein	0.14	0.04	0.8	0.07	0.05	0.8	0.11	0.17	0.81	0.06	0.12	0.78
MAB_1558c	Probable amidase				33.33	35.29	49.12	41.44	40.74	56.09	33.19	24.41	48.82	39.21	27.01	51.35
MAB_1559	Probable single-strand DNA binding protein	Rv2478c	Rv2478c	Conserved hypothetical protein	65.89	49.97	51.55	90.94	79.22	111.95	43.23	54.72	47.65	36.31	107.36	59.37
MAB_1560	Probable ABC transporter (macrolide-transport) ATP-binding protein	Rv2477c	Rv2477c	Probable macrolide-transport ATP-binding protein ABC transporter	0.07	0.1	0.18	0	0	0.59	0	0.23	0.37	0.08	0.04	0.35
MAB_1561	Probable NAD-dependent glutamate dehydrogenase	Rv2476c	gdh	Probable NAD-dependent glutamate dehydrogenase Gdh (NAD-Gdh) (NAD-dependent glutamic dehydrogenase)	61.23	68.42	76.15	72.71	114.15	141.16	233.48	339.79	334.99	80.75	104.06	145.22
MAB_1562	Conserved hypothetical protein	Rv2475c	Rv2475c	Conserved protein	62.99	62.32	58.34	74.53	41.97	46.82	60.94	54.89	51.13	55.8	44.36	58.32
MAB_1563	Conserved hypothetical protein	Rv2474c	Rv2474c	Conserved hypothetical protein	5.85	6.28	8.77	2.37	7.1	6.05	9.79	12.78	13.06	11.62	11.77	11.98
MAB_1564c	Putative pirin-like protein				50.69	38.39	43.77	50.08	35.35	60.72	35.87	42.13	48.33	46.44	44.15	49.76
MAB_1565c	Alpha-amylase family protein	Rv2471	aglA	Probable alpha-glucosidase AglA (maltase) (glucoinvertase) (glucosidosucrase) (maltase-glucoamylase) (lysosomal alpha-glucosidase) (acid maltase)	25.11	26.18	23.32	36.88	29.91	21.42	25.76	20.57	20.58	22.07	28.21	25.01
MAB_1566c	Hemoglobin-like protein HbO	Rv2470	glbO	Globin (oxygen-binding protein) GlbO	132.16	163.05	143.69	141.36	125.66	144.74	171.45	181.17	167.76	150.93	179.68	175.42
MAB_1567	Probable HNH endonuclease precursor	Rv2469c	Rv2469c	Conserved hypothetical protein	166.49	254.95	233.07	170.46	156.55	208.74	239.43	258.15	268.93	256.01	310.94	290.66
MAB_1568	Conserved hypothetical protein	Rv2468A	Rv2468A	Conserved protein	122.61	219.5	161.43	109.72	167.44	106.96	105.48	117.8	102.12	111.85	155.05	136.28
MAB_1569	Conserved hypothetical protein	Rv2468c	Rv2468c	Conserved protein	172.14	186.19	148.43	150.03	137	85.97	99.14	92.73	77.69	124.75	96.32	83.5
MAB_1570	Conserved hypothetical protein	Rv1482c	Rv1482c	Conserved hypothetical protein	40.68	56.46	60.98	49.03	51.34	59.26	53.13	78.61	77.91	64.01	82.22	64
MAB_1571c	Probable aminopeptidase	Rv2467	pepN	Probable aminopeptidase N PepN (Lysyl aminopeptidase) (LYS-AP) (alanine aminopeptidase)	60.85	78.99	90.39	79.63	103.61	65.54	64.16	62.41	75.07	69.49	74.98	80.44
MAB_1572	Conserved hypothetical protein	Rv2466c	Rv2466c	Conserved protein	62.15	71.14	91.37	57.33	50.07	70.48	64.76	112.37	105.46	77.64	93.26	123.88
MAB_1573c	Conserved hypothetical protein				158.53	176.22	210.48	196.05	195.73	175.14	188.69	173.46	179.66	167.85	144	183.74
MAB_1574	Hypothetical carbohydrate-phosphate isomerase	Rv2465c	rpiB	Ribose-5-phosphate isomerase	0.49	0.21	0.69	0.79	0.31	0.24	0.31	0	0.32	0	0.18	0.93
MAB_1575	Probable formamidopyrimidine-DNA glycolase	Rv2464c	Rv2464c	Possible DNA glycosylase	79.26	92.54	126.54	89.67	65.92	134.23	102.35	105	124.51	135.49	108.19	127.88
MAB_1576	Putative TetR-family transcriptional regulator				76.27	60.14	63.48	99.84	61.73	91.18	82.04	60.57	75.22	69.54	39.34	67.77
MAB_1577c	Conserved hypothetical protein				216.66	265	344.7	436.26	376.93	531.47	293.91	314.75	374.88	311.4	299.39	325.92
MAB_1578c	Hypothetical transcriptional regulator, TetR				108.01	54.82	84.37	151.64	52.47	87.11	23.6	11.78	22.38	46.58	23.34	26.41
MAB_1579	Antigen 85-B precursor				402.55	343.23	391.42	384.83	313.94	376.59	361.99	309.36	354.94	373.17	321.12	370.97
MAB_1580	Trigger factor (TF)	Rv2462c	tig	Probable trigger factor (TF) protein Tig	72.45	48.36	59.34	44.81	11.06	26.31	41.93	18.59	17.76	45.24	26.77	24.11
MAB_1581	ATP-dependent Clp protease, proteolytic subunit 2	Rv2461c	clpP1	Probable ATP-dependent CLP protease proteolytic subunit 1 ClpP1 (endopeptidase CLP)	0.14	0	0.38	0	0	0.2	0	0	1.34	0.28	0	0.94
MAB_1582	ATP-dependent Clp protease, proteolytic subunit 1	Rv2460c	clpP2	Probable ATP-dependent CLP protease proteolytic subunit 2 ClpP2 (endopeptidase CLP 2)	3.98	9.18	5.61	0	0.22	0.68	3.35	0.18	0.84	1.2	0	0.59
MAB_1583	ATP-dependent Clp protease ATP-binding subunit ClpX	Rv2457c	clpX	Probable ATP-dependent CLP protease ATP-binding subunit ClpX	0.18	0.15	0.41	0.28	0	0.51	0	0	0.19	0	0.06	0.26
MAB_1584	Conserved hypothetical protein	Rv2036	Rv2036	Conserved hypothetical protein	117.97	75.49	117.33	40.53	67.64	82.68	65.89	78.74	133.93	117.3	91.39	129.2
MAB_1585	Putative acetyltransferase				200.53	231.27	286.68	284.89	233.49	374.06	108.14	99.12	137.75	149.64	115.88	142.22
MAB_1586c	Conserved hypothetical protein				0	0	0	0	0	0	0	0	0	0	0	0
MAB_1587c	Probable fatty acid desaturase				318.57	222.5	272.84	262.38	204.14	286.8	220.86	246.81	286.62	217.76	254.06	308.33
MAB_1588c	Putative oxidoreductase				243.95	245.73	318.48	314.94	321.29	374	320.66	290.29	344.8	310.26	288.19	338.44
MAB_1589	Putative transcriptional regulator, TetR family				109.22	65.67	82.13	24.05	12.6	32.04	20.31	7.52	23.2	36.31	15.97	18.36
MAB_1590c	Hypothetical protein MAB_1590c				116.05	222.71	186.39	158.16	217.59	246.84	177.36	205.52	209.06	154.16	201.86	150.82
MAB_1591	Conserved hypothetical protein	Rv1118c	Rv1118c	Conserved protein	218.37	194.07	242.08	218.95	159.72	327.91	197.48	176.22	220.1	171.34	180.34	222.56
MAB_1592c	Probable formate dehydrogenase, subunit FdhD	Rv2899c	fdhD	Possible FdhD protein homolog	98.83	144.55	192.64	113.02	198.3	219.45	187.26	263.79	266.25	152.49	229.66	255.31
MAB_1593c	Probable formate dehydrogenase, A chain	Rv2900c	fdhF	Possible formate dehydrogenase H FdhF (formate-hydrogen-lyase-linked, selenocysteine-containing polypeptide) (formate dehydrogenase-H alpha subunit) (FDH-H)	13.71	22.08	17.2	13.56	19.22	17.97	21.88	28.97	25.47	23.26	32.26	27.7
MAB_1594	Probable ferredoxin oxidoreductase, alpha subunit	Rv2455c	Rv2455c	Probable oxidoreductase (alpha subunit)	0.1	0.29	0.51	0.12	0	0.67	0.09	0.08	0.18	0.1	0.05	0.44
MAB_1595	Probable ferredoxin oxidoreductase, beta subunit	Rv2454c	Rv2454c	Probable oxidoreductase (beta subunit)	0.05	0.07	0.77	0.13	0	0.2	0	0.08	0.32	0	0.06	0.38
MAB_1596	Hypothetical protein MAB_1596				440.01	190.05	299.64	142.35	104.17	224.74	205.1	154.45	373.81	289.06	213.61	352.34
MAB_1597	Conserved hypothetical protein	Rv2450c	rpfE	Probable resuscitation-promoting factor RpfE	399.69	350.12	399.9	502.82	360.08	487.56	387.02	390.56	453.45	309.45	356.1	384.68
MAB_1598	Probable molybdopterin-guanine dinucleotide biosynthesis protein A	Rv2453c	mobA	Probable molybdopterin-guanine dinucleotide biosynthesis protein A MobA	49.44	58.74	93.57	88.12	95.68	116.98	76.79	69.28	97.21	74.69	58.31	104.93
MAB_1599	Conserved hypothetical membrane protein				76.42	101.62	113.58	101.52	94.54	110.83	111.02	96.49	103.84	95.81	107.36	107.56
MAB_1600c	Conserved hypothetical protein				146.34	192.42	236.92	171.72	203.04	243.96	211.85	231.29	270.58	198.21	247.17	248.91
MAB_1601c	Putative monooxygenase				64.57	56.42	72.6	62.12	41.19	52.61	73.14	62.46	81.29	77.4	64.57	82.68
MAB_1602	Conserved hypothetical protein				42.16	54.61	60.94	30.45	69.75	73.7	50.01	72.93	60.92	45.24	75.42	71.86
MAB_1603	Valyl-tRNA synthetase	Rv2448c	valS	Probable valyl-tRNA synthase protein ValS (valyl-tRNA synthetase) (valine--tRNA ligase) (valine translase)	0.11	0.07	0.37	0.06	0.05	0.11	0.1	0.04	0.26	0.05	0	0.4
MAB_1604	Probable folylpolyglutamate synthase FolC	Rv2447c	folC	Probable folylpolyglutamate synthase protein FolC (folylpoly-gamma-glutamate synthetase) (FPGS)	0.06	0.15	0.62	0	0.11	0.21	0	0.09	0.04	0.24	0.06	0.66
MAB_1605	Conserved hypothetical protein	Rv2446c	Rv2446c	Probable conserved integral membrane protein	54.13	71.56	63.19	25.04	48.35	49.35	69.02	72.06	68.35	43.01	78.67	68.98
MAB_1606	Probable nucleoside diphosphate kinase (NDK)	Rv2445c	ndkA	Probable nucleoside diphosphate kinase NdkA (NDK) (NDP kinase) (nucleoside-2-P kinase)	0	0	0.29	0	0	0.3	0	0.63	0.8	0	0	1.54
MAB_1607	Possible ribonuclease E Rne	Rv2444c	rne	Possible ribonuclease E Rne	3.22	1.61	4.04	2.12	0.61	1.89	1.17	1.52	1.53	1.44	1.39	2.67
MAB_1608c	conserved hypothetical protein				52.65	45.18	82.98	59.31	47.22	105.03	53.44	38.1	91.12	72.06	33.72	75.26
MAB_1609c	Conserved hypothetical protein				141.68	239.04	261.26	175.46	231.48	434.2	238.7	342.11	350.12	234.6	284.38	352.47
MAB_1610	50s ribosomal protein L21	Rv2442c	rplU	50S ribosomal protein L21 RplU	0	0	0	0	0	0.4	0	0	0.18	0	0.3	0.51
MAB_1611	50S ribosomal protein L27	Rv2441c	rpmA	50S ribosomal protein L27 RpmA	0	0	0	0	0	0	0	0	0	0	0	0
MAB_1612	Probable GTP1/Obg-family GTP-binding protein	Rv2440c	obg	Probable GTP1/Obg-family GTP-binding protein Obg	0.05	0	0.29	0.11	0	0.33	0	0	0.21	0	0.39	0.23
MAB_1613	Probable glutamate 5-kinase (ProB)	Rv2439c	proB	Probable glutamate 5-kinase protein ProB (gamma-glutamyl kinase) (GK)	0.14	0.18	0.14	0	0	0.2	0	0.31	0.31	0	0.07	0.26
MAB_1614	Hypothetical protein MAB_1614				13.59	25.54	34.46	11.01	10.58	39.59	28.13	26.14	27.23	20.83	40.82	38.31
MAB_1615	Conserved hypothetical protein				308.79	231.1	232.84	366.74	247.17	303.51	231.53	274.86	301.32	256.1	224.48	278.99
MAB_1616	Hypothetical protein MAB_1616				22.76	30.92	52.87	27.18	43.02	52.81	38.48	48.4	58.09	37.07	67.21	65.37
MAB_1617c	Probable ribokinase RbsK	Rv2436	rbsK	Ribokinase RbsK	0.12	0	0	0.85	0	0.08	0	0	0.31	0	0	0.59
MAB_1618	Probable gamma-glutamyl phosphate reductase	Rv2427c	proA	Probable gamma-glutamyl phosphate reductase protein ProA (GPR) (glutamate-5-semialdehyde dehydrogenase) (glutamyl-gamma-semialdehyde dehydrogenase)	31.35	44.97	49.56	48.77	108.71	59.07	34.2	39.13	49.91	28.49	43.87	36.43
MAB_1619	Conserved hypothetical protein	Rv2426c	Rv2426c	Conserved hypothetical protein	53.92	59.02	80.07	56.34	77.55	57.78	73.64	67.98	64.24	58.65	83.52	84.42
MAB_1620	Conserved hypothetical protein	Rv2425c	Rv2425c	Conserved hypothetical protein	12.73	10.43	12.63	19.46	11.21	12.55	13.24	16.42	16.51	12.96	16.62	13.03
MAB_1621	Probable nicotinate-nucleotide adenylyltransferase	Rv2421c	nadD	Probable nicotinate-nucleotide adenylyltransferase NadD (deamido-NAD(+) pyrophosphorylase) (deamido-NAD(+) diphosphorylase) (nicotinate mononucleotide adenylyltransferase) (NAMN adenylyltransferase)	0.16	0.11	0.69	0.2	0	0.36	0	0	0.96	0	0.44	0.82
MAB_1622	Conserved hypothetical protein	Rv2420c	Rv2420c	Conserved hypothetical protein	0.14	0	0.29	0.33	0	0.3	0.26	0	0.36	0.28	0	1.12
MAB_1623	Probable phosphoglycerate mutase	Rv2419c	gpgP	Glucosyl-3-phosphoglycerate phosphatase GpgP	1.91	0	4.62	0	0.51	1.19	2.08	0	1.96	0	0.59	1.37
MAB_1624	Conserved hypothetical protein	Rv2418c	octT	Sugar octanoyltransferase OctT	0.75	0.89	2.84	0	0	0.4	1.69	0	0.4	0.42	0.59	0.26
MAB_1625	Conserved hypothetical protein	Rv2417c	Rv2417c	Conserved protein	35.16	69.33	86.27	61.04	59.61	120.01	64.65	69.71	88.33	64.93	52.02	70.78
MAB_1626	Conserved hypothetical protein (competence protein ComEA?)	Rv2415c	Rv2415c	Conserved hypothetical protein	47.1	45.28	44.43	19.49	23.15	26.19	62.95	59.97	65.62	54.82	51.08	48.97
MAB_1627	Conserved hypothetical protein (ComEC/Rec2-related protein?)	Rv2414c	Rv2414c	Conserved hypothetical protein	20.93	17.44	24.79	24.95	16.9	28.99	21.58	22.8	28.5	18.99	21.21	28.36
MAB_1628c	Conserved hypothetical protein	Rv3254	Rv3254	Conserved hypothetical protein	64.32	91.98	99.34	84.16	106.92	128.42	93.39	113.56	109.16	91.92	106.22	122.95
MAB_1629c	Conserved hypothetical protein				58.56	64.12	92.63	97.75	105.79	131.49	71.82	85.59	104.81	81.55	74.43	97.8
MAB_1630c	Conserved hypothetical protein				0.82	0.36	2.31	1.32	5.66	2.18	0	4.59	3.39	0.56	2.37	3.26
MAB_1631c	Hypothetical protein MAB_1631c				0.27	0	0.96	1.32	0	0.59	0	0	0.36	0	0	0
MAB_1632c	Conserved hypothetical protein				127.1	98.77	139.29	126.65	218.99	168.04	96.74	82.9	111.14	100.91	93.14	122.2
MAB_1633	Putative DNA polymerase III delta subunit	Rv2413c	Rv2413c	Conserved hypothetical protein	0.06	0	0.4	0	0	0.41	0.72	0	0.54	0	0	0.24
MAB_1634c	30s ribosomal protein S20	Rv2412	rpsT	30S ribosomal protein S20 RpsT	1.37	0	0.38	0	0.51	0.4	0	0	0.54	0	0	0.51
MAB_1635	Conserved hypothetical protein	Rv2411c	Rv2411c	Conserved hypothetical protein	370.64	429.4	472.87	354.87	368.44	362.38	367.75	340.07	419.07	434.22	390.92	433.78
MAB_1636	Conserved hypothetical protein	Rv2410c	Rv2410c	Conserved protein	280.58	288.85	391.18	290.62	206.79	340.66	308.89	263.16	406.27	332.91	272.2	341.56
MAB_1637	Transglutaminase-like	Rv2409c	Rv2409c	Conserved protein	377.56	416.19	612	375.53	363.58	570.62	445.59	386.03	679.1	451.43	433.17	606.62
MAB_1638	Putative TetR-family transcriptional regulator				93.43	194.42	296.7	94.4	495.37	584.52	286.88	415.31	690.83	304.56	335.02	394.12
MAB_1639c	Conserved hypothetical protein	Rv2405	Rv2405	Conserved protein	260.48	378.18	425.75	316.72	322.22	428.3	352.22	390.73	457.84	327.1	417.91	428.98
MAB_1640	GTP-binding protein LepA	Rv2404c	lepA	Probable GTP-binding protein LepA (GTP-binding elongation factor)	46.69	54.43	58.13	22.01	13.48	14.58	54.43	41.9	51.89	56.64	40.87	44.82
MAB_1641	Putative oxidoreductase	Rv2781c	Rv2781c	Possible alanine rich oxidoreductase	64.26	117.34	132.01	101.76	115.65	143.67	132.64	135.12	168.29	125.87	152.09	150.79
MAB_1642	Hypothetical protein MAB_1642				184.53	224.85	219.28	296.55	232.51	234.98	229.19	281.96	259.83	197.17	204.67	230.6
MAB_1643	Putative glycosyl hydrolase	Rv2402	Rv2402	Conserved protein	71.87	67.76	87.97	69.94	129.1	118.12	82.09	92.46	121.46	90.23	86.7	114.06
MAB_1644	Conserved hypothetical protein				19.19	33.91	35.78	15.95	40.53	34.61	30.94	46.78	53.71	26.03	45.72	45.85
MAB_1645	Hypothetical protein MAB_1645				31.67	44.15	53.53	35.89	48.79	40.49	50.73	58.99	59.47	40.86	60.68	56.66
MAB_1646c	Probable monooxygenase, FAD-binding				22.55	23.12	22.61	29.83	31.85	26.49	24.36	24.27	21.88	23.99	17.95	17.55
MAB_1647c	Hypothetical protein MAB_1647c				0	0	0.46	0	0.31	0.36	0	0	0.54	0	0.18	0.82
MAB_1648c	Conserved hypothetical protein				30.49	31.19	34.82	27.68	30.6	43.16	23.3	28.39	33.05	26.88	28.16	43.35
MAB_1649c	Hypothetical protein MAB_1649c				105.25	160.25	242.62	120.38	183.47	291.87	181.44	248.54	284.63	187.68	228.53	329.66
MAB_1650c	Conserved hypothetical protein				63.97	95.61	142.22	86.79	95.52	141.64	96.49	112.66	165.53	99.29	101.28	140.88
MAB_1651	Conserved hypothetical protein	Rv2401A	Rv2401A	Possible conserved membrane protein	146.19	85.39	128.83	26.2	25.46	63.64	166.03	98.37	197.81	266.44	117.57	159.96
MAB_1652	Probable sulfate ABC transporter, sulfate-binding protein SubI	Rv2400c	subI	Probable sulfate-binding lipoprotein SubI	7.53	0.49	1.99	0	0.14	0.27	1.56	0.11	0.29	7.46	0.32	0.47
MAB_1653	Probable sulfate ABC transporter, permease protein CysT	Rv2399c	cysT	Probable sulfate-transport integral membrane protein ABC transporter CysT	0	0.43	0.35	0.4	0	0.59	0.31	0.25	0.75	0.34	0	0.1
MAB_1654	Probable sulfate ABC transporter, permease protein CysW	Rv2398c	cysW	Probable sulfate-transport integral membrane protein ABC transporter CysW	17.6	0.19	2.89	0	0	0.76	1.99	0.11	1.12	6.86	0.08	1.12
MAB_1655	Probable sulfate ABC transporter, ATP-binding protein SysA	Rv2397c	cysA1	Sulfate-transport ATP-binding protein ABC transporter CysA1	24.73	0.82	3.51	0.15	0.24	0.37	1.68	0.19	0.62	17.53	1.09	0.91
MAB_1656	Conserved hypothetical protein				128.31	152.28	209.34	171.56	152.95	217.11	162.34	142.72	224.43	146.16	136.74	186.74
MAB_1657c	Conserved hypothetical protein				418.28	444.88	568.69	697.89	637.34	722.14	438.33	526.32	597.99	421.44	355.8	522.72
MAB_1658c	Conserved hypothetical protein (cobalamin biosynthesis?)	Rv2393	che1	Ferrochelatase Che1	0.12	0.15	0.49	0	0	1.02	0	0	0.08	0	0	0.15
MAB_1659c	CysN/CysC bifunctional enzyme				0.15	0.13	0.54	0	0.1	0.37	0.2	0.08	0.4	0.31	0.11	0.87
MAB_1660c	Sulfate adenylate transferase, subunit 2 (CysD)				0.46	0.12	0.26	0.44	0	0.33	0.17	0.14	0.65	0.19	0	0.97
MAB_1661c	Phosphoadenosine phosphosulfate reductase (CysH)	Rv2392	cysH	Probable 3'-phosphoadenosine 5'-phosphosulfate reductase CysH (PAPS reductase, thioredoxin DEP.) (padops reductase) (3'- phosphoadenylylsulfate reductase) (PAPS sulfotransferase)	0.41	0.13	0.58	0.49	0	0.37	0	0.16	0.74	0.21	0	0.77
MAB_1662c	Probable sulfite reductase	Rv2391	sirA	Ferredoxin-dependent sulfite reductase SirA	0.14	0.25	0.31	0.47	0	0.84	0.46	0.22	0.66	0.2	0	0.91
MAB_1663	Probable oxygen-independent coproporphyrinogen III oxidase HemN	Rv2388c	hemN	Probable oxygen-independent coproporphyrinogen III oxidase HemN (coproporphyrinogenase) (coprogen oxidase)	61.67	94.76	131.14	71.05	77.16	102.91	106.55	125.78	156.86	100.23	123.28	150.92
MAB_1664c	Conserved hypothetical protein	Rv2375	Rv2375	Conserved hypothetical protein	133.57	210.93	210.38	181.32	260.36	282.7	165.2	278.02	238	161.59	220.93	210.68
MAB_1665	Heat-inducible transcription repressor HrcA	Rv2374c	hrcA	Probable heat shock protein transcriptional repressor HrcA	3.49	5.29	7	0.12	0.58	0.41	1.07	0.7	1.2	1.15	0.33	1.67
MAB_1666	Chaperone protein DnaJ	Rv2373c	dnaJ2	Probable chaperone protein DnaJ2	0	0	0.94	0.25	0	0.22	0	0	0.27	0	0	0.26
MAB_1667	Conserved hypothetical protein	Rv2372c	Rv2372c	Conserved hypothetical protein	94.81	196.58	257.37	77.5	183.95	236.88	239.71	508.28	488.24	197.4	348.7	363.2
MAB_1668	PhoH-like protein	Rv2368c	phoH1	Probable PHOH-like protein PhoH1 (phosphate starvation-inducible protein PSIH)	5.8	12.01	17.11	2.97	3.97	9.83	4.8	6.27	9.33	6.22	13.94	15.96
MAB_1669	Conserved hypothetical protein	Rv2367c	Rv2367c	Conserved hypothetical protein	0.35	0	0.49	0	0	0.25	0	0	0.15	0	0	0.51
MAB_1670	Conserved hypothetical protein	Rv2366c	Rv2366c	Probable conserved transmembrane protein	0	1.17	1.42	0	0	0.81	0.71	2.16	1.41	0.46	3.39	2.2
MAB_1671	Conserved hypothetical protein	Rv2365c	Rv2365c	Conserved hypothetical protein	1.44	0.54	1.3	0	0	0.59	0.39	0.94	0.4	0	0.22	0.77
MAB_1672	GTP-binding protein Era homolog	Rv2364c	era	Probable GTP-binding protein Era	0.07	0	0.47	0	0.14	0.32	0.14	0.11	0.1	0	0	0.51
MAB_1673	Conserved hypothetical protein				71.15	112.16	136.62	87.15	87.96	143.99	104.83	148.08	170.87	109.34	135.39	177.03
MAB_1674c	Putative amidase AmiA2	Rv2363	amiA2	Probable amidase AmiA2 (aminohydrolase)	0.15	0.19	0.16	0	0	0	0.14	0	0.19	0	0	0.23
MAB_1675	DNA repair protein RecO	Rv2362c	recO	Possible DNA repair protein RecO	24.53	19.56	23.87	26.42	20.9	30.21	13.21	16.63	25.16	19.5	14.04	19.28
MAB_1676	Probable undecaprenyl pyrophosphate synthetase	Rv2361c	Rv2361c	Long (C50) chain Z-isoprenyl diphosphate synthase (Z-decaprenyl diphosphate synthase)	0.36	0.2	0.4	0	0.29	0.26	0	0	0.4	0	0.11	0.45
MAB_1677	Conserved hypothetical protein	Rv2360c	Rv2360c	Unknown protein	0.82	0	1.35	1.32	0.77	0.99	0	0	1.25	1.68	0.15	1.54
MAB_1678c	Putative ferric uptake regulator FurB	Rv2359	zur	Probable zinc uptake regulation protein Zur	0	0.27	0.29	0	0	0.3	0	0	0.27	0.42	0	0.77
MAB_1679c	Probable ArsR-family transcriptional regulator	Rv2358	smtB	Probable transcriptional regulatory protein SmtB (probably ArsR-family)	1.48	2.78	2.54	0	0	0.24	0	0	0	2.35	0	0.31
MAB_1680	Conserved hypothetical protein				141.15	129.61	159.61	207.19	216.43	199.14	157.75	158.65	195.86	146.12	145.52	190.2
MAB_1681	Conserved hypothetical protein				19.16	11.78	16.67	4.59	20.12	23.33	12.39	9.71	20.82	20.11	12.33	18.49
MAB_1682	Probable NAD-dependent epimerase/dehydratase				58.58	66.84	105.91	63.89	103.56	208.12	87.84	81.98	126.77	81.14	73.46	110.21
MAB_1683	Putative fatty acid desaturase				46.46	66.06	85.64	70.28	67.59	110.25	71.26	64.98	88.23	64.35	61.84	77.62
MAB_1684	Diaminobutyrate--2-oxoglutarate aminotransferase				18.71	28.81	35.25	35.23	26.51	33.39	24.43	18.46	26.38	21.78	22.1	32.8
MAB_1685	Putative decarboxylase				20.07	23.56	25.47	12.62	20.58	24.81	26.27	30.14	31.92	35.35	29.91	35.79
MAB_1686	Hypothetical protein MAB_1686				31.64	52.2	65.93	33.61	50.15	101.02	59.38	71.64	90.34	48.73	79.63	91.97
MAB_1687	Conserved hypothetical protein	Rv1443c	Rv1443c	Unknown protein	0	0.21	0.23	0	0	0.12	0	0.25	0.54	0	0	0.1
MAB_1688	Hypothetical protein MAB_1688				21.41	29.87	27.7	25.5	29.17	22.31	30.78	46.87	28.27	33.68	45.34	32.27
MAB_1689	Probable daunorubicin resistance ABC transporter ATP-binding subunit DrrA				0	0.21	0.17	0.2	0	0.18	0.16	0.13	0.16	0	0	0.26
MAB_1690	Putative ABC transporter transmembrane protein				0.13	0	0.71	0.15	0.24	0.41	0.24	0.19	0.33	0.13	0.07	0.63
MAB_1691	Hypothetical protein MAB_1691	Rv1344	mbtL	Acyl carrier protein (ACP) MbtL	0	0	0	0	0	0	0	0	0	0	0	0
MAB_1692	Putative polyketide synthase Pks16/acyl-CoA synthetase				0.03	0	0.16	0.16	0.06	0.21	0.19	0	0.24	0	0.04	0.16
MAB_1693	Conserved hypothetical protein (YrbE family?)				35.42	55.68	81.94	67.58	66.22	63.49	43.04	79.52	97.87	56.06	67.92	88.91
MAB_1694	Putative YrbE family protein				12.26	10.41	16.32	19.44	10.46	16.75	14.32	10.86	15.97	14.06	6.65	14.96
MAB_1695	Putative Mce family protein				49.54	60.82	76.6	69.89	79.17	104.82	56.49	57.27	82.12	57.81	74.71	88.74
MAB_1696	Putative Mce family protein				5.25	15.49	15.27	13.71	12.04	22.75	17.09	22.31	20.34	17.76	17.39	18.98
MAB_1697	Putative Mce family protein				0.08	0	0.58	0.2	0	0.36	0.16	0.13	0.21	0	0	0.82
MAB_1698	Putative Mce family protein				33.95	53.25	60.51	49.43	46.6	76.15	66.05	89.64	79.52	50.72	66.37	62.66
MAB_1699	Putative Mce family protein				32.87	60.62	68.8	52.16	54.13	50.03	50.01	62.08	73.43	49.11	58.01	72.22
MAB_1700	Putative Mce family protein				495.68	119	223.02	255.98	161.52	227.29	118.76	109.62	163.92	142.27	93.46	173.49
MAB_1701	Conserved hypothetical protein				45.85	76.41	105.34	70.99	81.37	165.07	93.76	108.8	147.27	71.6	97.76	166.73
MAB_1702	Glycyl-TRNA synthetase (GlyS)	Rv2357c	glyS	Probable glycyl-tRNA synthetase GlyS (glycine--tRNA ligase) (GLYRS)	0.06	0.08	0.34	0.15	0	0.37	0.06	0.05	0.28	0.12	0.13	0.31
MAB_1703	Probable aminotransferase				3.34	3.98	3.96	1.98	4.63	2.54	1.34	2.15	2.29	2.87	2.92	3.71
MAB_1704c	1-aminocyclopropane-1-carboxylate deaminase				17.18	29.27	38.18	36.9	42.18	40.28	29.86	32.09	30.25	32.02	37.66	34.6
MAB_1705c	Putative transcriptional regulator, GntR family				3.63	8.72	8.9	5.08	8.38	9.32	7.14	11.28	19.2	9.1	14.45	14.49
MAB_1706c	Conserved hypothetical protein	Rv2345	Rv2345	Possible conserved transmembrane protein	74.55	68.95	94.93	126.73	73.53	142.65	79.77	61.97	94.89	82.61	67.7	80.99
MAB_1707	Deoxyguanosinetriphosphate triphosphohydrolase-like protein	Rv2344c	dgt	Probable deoxyguanosine triphosphate triphosphohydrolase Dgt (dGTPase) (dGTP triphosphohydrolase)	9.97	7.58	13.58	7.45	7	9.4	15.15	14.75	16.6	9.8	13.72	10.14
MAB_1708	DNA primase DnaG	Rv2343c	dnaG	Probable DNA primase DnaG	0.11	0	0.26	0.09	0.07	0.38	0.07	0.11	0.39	0.08	0.12	0.58
MAB_1709c	Conserved hypothetical protein	Rv2342	Rv2342	Conserved hypothetical protein	0.62	1.34	3.32	0.49	1.16	1.19	0	0	0.67	1.68	1.33	2.7
MAB_1710c	Conserved hypothetical protein (OsmC-like protein)				174.34	117.32	138.99	239.78	77.38	121.81	113.85	74.11	104.85	111.79	83.28	85.01
MAB_1711c	Conserved hypothetical protein				45.27	53.75	56.09	65.64	47.53	34.65	51.26	33.58	42.61	51.95	51.64	47.15
MAB_1712	Conserved hypothetical protein				145.68	115.64	156.09	18.04	5.59	29.52	109.19	127.51	201.03	176.79	132.76	191.68
MAB_1713	Hypothetical ABC transporter ATP-binding protein	Rv2326c	Rv2326c	Possible transmembrane ATP-binding protein ABC transporter	44.06	47.84	70.11	64.34	70.43	73.9	60.52	59.24	84.54	45.78	53.68	80.07
MAB_1714	Conserved hypothetical protein (cobalt transport protein?)	Rv2325c	Rv2325c	Conserved hypothetical protein	21.78	45.21	65.78	17.13	62.93	68.17	44.45	57.09	91.01	41.89	43.48	75.67
MAB_1715c	Probable sugar ABC transporter, sugar-binding protein	Rv2318	uspC	Probable periplasmic sugar-binding lipoprotein UspC	74.75	94.38	118.27	88.68	91.42	143.31	93.98	114.45	122.16	78.04	99.12	124.86
MAB_1716c	Probable sugar ABC transporter, permease protein	Rv2317	uspB	Probable sugar-transport integral membrane protein ABC transporter UspB	30.69	51.93	62.51	35.92	76.65	72.19	65.5	78.22	105.06	37.56	78.67	86.39
MAB_1717c	Probable sugar ABC transporter, permease protein	Rv2316	uspA	Probable sugar-transport integral membrane protein ABC transporter UspA	99.79	132.05	174.72	138.83	144.89	230.23	175.36	195.07	232.64	132.38	154.78	191.43
MAB_1718	Peptidase U62, modulator of DNA gyrase	Rv2315c	Rv2315c	Conserved protein	0.08	0	0.77	0.28	0.07	0.2	0	0.12	0.25	0.32	0.08	0.42
MAB_1719	Conserved hypothetical protein	Rv2314c	Rv2314c	Conserved protein	141.93	89.37	136.05	124.67	70.62	128.34	69.4	93.84	122.38	68.8	80.33	112.76
MAB_1720	Putative two-component system response regulator				131.22	145.74	199.41	198.8	165.12	220.54	161.13	205.24	202.07	152.3	166.81	175.81
MAB_1721	Putative histidine kinase sensor of two-component system				6.86	17.03	20.93	9.53	15.01	22.76	9.09	22.67	26.67	15.23	21.94	29.57
MAB_1722	Conserved hypothetical protein				103.42	90.45	140.47	131.71	121.1	142.27	93.61	96.37	143.35	88.25	91.22	133.56
MAB_1723	Putative phage integrase	Rv2659c	Rv2659c	Probable PhiRv2 prophage integrase	250.83	205.49	230.34	239.05	226.27	247.12	201.91	200.66	234.42	197.59	213.21	264.15
MAB_1724c	Hypothetical protein MAB_1724c	Rv1271c	Rv1271c	Conserved hypothetical secreted protein	180.06	210.3	226.02	177.84	227.27	274.68	196.4	255.58	253.44	174.35	249.53	307.21
MAB_1725c	Putative acetyltransferase				85.71	69.2	90.23	73.94	83.33	112.9	85.32	94.74	95.76	60.16	91.6	108.76
MAB_1726	Bacteriophage protein				231.56	190.67	230.5	148.72	175.47	208.63	183.29	174.98	218.03	208.78	196.22	257.03
MAB_1727c	Bacteriophage protein				128.44	85.87	83.56	113.88	77.16	108.47	147.2	123.56	86.41	103.89	122.09	105.62
MAB_1728	Hypothetical protein MAB_1728				92.84	109.64	111.83	81.85	80.25	96.84	101.89	106.02	102.36	93.17	93.87	139.19
MAB_1729	Conserved hypothetical protein (phage protein?)				207.32	169.47	182.38	210.55	176.78	211.77	196.55	178.92	169.05	170.08	169.08	190.14
MAB_1730	Hypothetical protein MAB_1730				0.15	0.19	0.89	0.18	0	1.51	0	0.23	0.92	0	0	0.94
MAB_1731	Hypothetical protein MAB_1731				0	2.14	1.73	0.66	0	0.99	0	0	5.35	0.56	2.07	1.89
MAB_1732	Hypothetical protein MAB_1732				9.42	13.32	10.11	10.98	15.83	12.97	12.67	19.73	14.08	10.49	22.25	14.24
MAB_1733	Hypothetical protein MAB_1733				0	0	0	0	0	0.4	0.52	0	1.43	0	0	0.69
MAB_1734	Bacteriophage protein				3.69	2.23	5.63	1.65	1.41	11.18	2.21	2.82	5.35	3.63	6.58	5.75
MAB_1735	Hypothetical protein MAB_1735				0.09	1.19	0.19	0	0	0	0	0	0.06	0	0.2	0.23
MAB_1736	Hypothetical protein MAB_1736				0.55	0	2.31	0.33	0.51	1.98	0	0	1.61	0.28	0.44	1.89
MAB_1737	Hypothetical protein MAB_1737				18.32	23.38	17.31	7.25	29.58	19.19	15.63	25.69	27.57	23.74	31.94	29.34
MAB_1738	Hypothetical protein MAB_1738				0	0.27	0.36	0	0	0.52	0	0	0.54	0	0.11	0.64
MAB_1739	Hypothetical protein MAB_1739				45.72	47.65	68.31	18.29	48.61	90.27	53.72	58.58	82.38	44.62	49.24	87.57
MAB_1740	Hypothetical protein MAB_1740				0.14	0.36	0.96	0	0	0.89	2.08	0	0.36	1.68	0	0
MAB_1741	Hypothetical protein MAB_1741				0	0	0.58	0	0	0.99	0.52	0.42	0.36	0	0	0.69
MAB_1742	Hypothetical protein MAB_1742	Rv1956	higA	Possible antitoxin HigA	21.45	11.23	14.22	9.47	12.53	9.06	14.02	11.05	16.84	19.5	9.73	17.63
MAB_1743	Hypothetical protein MAB_1743				1.07	0.54	1.79	0.4	0.77	1.66	0.63	0.38	1.5	0.5	0.35	2.21
MAB_1744	Bacteriophage protein				0	0.07	0.4	0.12	0	0.33	0	0.08	0.43	0	0	0.16
MAB_1745	Hypothetical protein MAB_1745				0.44	0.25	1.07	0.61	0	1.96	0	0.1	1.77	0.26	0.07	1.47
MAB_1746	Hypothetical protein MAB_1746				0.36	0.24	1.6	0	0.17	1.25	0.35	0.14	1.13	0.37	0.69	2.23
MAB_1747	Hypothetical protein MAB_1747				16.3	5.89	11.97	19.28	1.54	5.12	0.98	1.1	0.74	4.4	1.55	1.99
MAB_1748	Conserved hypothetical protein				36.6	27.1	28.98	28.53	32.58	31.08	32.95	33.41	31.71	24.99	30.73	34.21
MAB_1749	Hypothetical protein MAB_1749				0.14	0	0.1	0.33	0	0.4	0	0	0.36	0	0	0.26
MAB_1750	Hypothetical protein MAB_1750				0.06	0.08	0.29	0	0	0.76	0.11	0.27	0.38	0.12	0.06	0.33
MAB_1751	Hypothetical protein MAB_1751				73.61	91.55	72.56	41.52	64.04	57.85	61.33	106.2	78.7	54.46	96.49	90.59
MAB_1752	Hypothetical protein MAB_1752				0	0	0.23	0	0	0.36	0	0	0.11	0	0	0
MAB_1753	Hypothetical protein MAB_1753				31.66	15.49	23.16	39.54	33.23	23.26	23.96	14.62	20.95	12.62	15.32	21.93
MAB_1754	Bacteriophage protein				9.24	5.64	9.04	4.61	2.67	3.72	3.33	3.84	4.64	4.58	1.95	6.07
MAB_1755	Hypothetical protein MAB_1755				9.57	10.83	14.43	7.25	14.92	8.18	4.51	4.32	8.15	4.84	3.84	12.7
MAB_1756	Putative transcriptional regulator, WhiB family				70.87	46.13	47.46	58.82	35.11	54.59	53.91	59.21	39.48	41.19	39.34	43.71
MAB_1757	Bacteriophage protein				51.21	37.3	44.5	42.62	50.93	38.73	36.03	46.78	59.28	43.75	49.79	58.62
MAB_1758	Hypothetical protein MAB_1758				4.92	10.42	9.65	3.06	10.8	3.78	8.67	9.68	7.45	3.5	9.03	12.59
MAB_1759	Conserved hypothetical protein				136.07	91.69	83.78	106.04	119.11	114.09	75.58	82.48	88.24	81.2	70.5	90.78
MAB_1760	Conserved hypothetical protein				222.09	181.97	194.19	163.68	159.19	276.23	165.23	183.88	196.31	169.6	173.95	214.13
MAB_1761	Hypothetical protein MAB_1761				93.38	122.06	157.95	61.01	94.58	154.19	114.3	159.15	173.91	121.37	181.77	204.57
MAB_1762	Phage-related protein				304.22	259.11	256.64	259.12	299.79	298.63	246.9	250.04	239.48	189.91	223.36	264.58
MAB_1763	Conserved hypothetical protein				0	0	0	0	0	0	0	0	0.54	0	0	1.54
MAB_1764	Hypothetical protein MAB_1764				60.96	80.48	66.27	50.74	107.77	94.15	64.59	77.49	79.32	61.16	72.31	87.51
MAB_1765	Hypothetical protein MAB_1765				316.3	154.78	169.21	119.5	131.86	130.81	129.35	137.43	169.05	194.38	171.64	196.17
MAB_1766	Hypothetical protein MAB_1766				95.96	149.9	165.62	57.33	72.53	131.73	135.95	224.31	170.78	75.41	144.63	246.56
MAB_1767	Hypothetical protein MAB_1767				221.17	123.01	137.79	90.72	104.08	98.37	144.98	136.18	139.61	167.01	145.52	158.43
MAB_1768	Hypothetical protein MAB_1768				181.75	81.37	142.53	89.36	109.57	290.52	105.01	100.5	144.12	71.72	86.24	142.27
MAB_1769	Hypothetical protein MAB_1769				172.9	98.51	106.02	110.17	133.28	131.41	120.89	109.37	120.31	114.1	87.68	113.62
MAB_1770	Hypothetical protein MAB_1770				133.75	107.16	133.01	96.71	100.82	180.24	131.39	142.44	168.77	107.24	120.74	172.01
MAB_1771	Hypothetical protein MAB_1771				0.16	0	0.35	0	0	0.36	0	0	0.54	0	0	0.21
MAB_1773c	Hypothetical protein MAB_1773c				134.97	154.34	142.04	119.75	143.96	152.07	196	233.08	202.44	146.03	183.41	161.56
MAB_1774	Bacteriophage protein				74.71	72.7	73.7	76.47	95.68	87.07	67.55	71.95	72.29	58.7	64.8	75.3
MAB_1775	Bacteriophage protein				144.76	144.12	168.39	93.02	138.81	155.55	149.7	180.2	187.94	125.43	178.3	214.6
MAB_1776	Bacteriophage protein				97.3	92.13	95.87	84.74	79.97	90.38	88.36	95.58	89.79	71.52	95.06	99.27
MAB_1777	Hypothetical protein MAB_1777				0.21	0	0	0	0	0.3	0	0	0.27	0	0	0.13
MAB_1778	Hypothetical protein MAB_1778				109.08	86.91	95.6	112.69	126.28	98.5	107.56	133.67	96.45	79.32	103.37	109.3
MAB_1779	Hypothetical protein MAB_1779				32.09	50.59	43.5	17.3	87.19	35.68	58.01	72.06	63.97	37.07	75.64	66.34
MAB_1780	Hypothetical protein MAB_1780				104.71	77.92	55.46	97.53	88.99	64.81	82.99	77.97	60.73	71.87	62.21	63.26
MAB_1781	Hypothetical protein MAB_1781				0.16	0.64	0.12	0	0	0.47	0.31	0	0.43	0	0	0.62
MAB_1782	Bacteriophage protein				23.32	18.74	20.07	19.7	23.75	22.44	24.56	27.48	21.76	19.03	24.94	23.26
MAB_1783	Hypothetical protein MAB_1783				14.76	20.04	21.52	22.31	35.93	21.62	16.07	21.48	21.03	21.31	14.07	29.27
MAB_1784	Bacteriophage protein				0.12	0	0.82	0	0	0.59	0	0	0.31	0	0	0.66
MAB_1785	Bacteriophage protein				46.72	59.66	53.27	56.96	84.06	54.18	60.41	62.58	49.42	53.94	73.26	67.27
MAB_1786	Bacteriophage protein				21.35	16.14	11.97	18.22	14.77	15.07	22.04	14.19	11.51	16.88	12.87	11.88
MAB_1787	Bacteriophage protein				0.41	0.27	1.3	0	0	0.89	0	0	1.61	0.42	0	0.64
MAB_1788	Bacteriophage protein				0.33	0.11	0.46	0	0.15	0.59	0.31	0.13	0.37	0	0.18	0.36
MAB_1789	Bacteriophage protein				2.59	8.07	5.99	1.67	0.95	3.15	1.92	9.06	3.71	3.61	8.33	6.37
MAB_1790	Bacteriophage protein				20.2	16.46	23.23	7.66	13.12	18.17	10.94	15.66	23.82	17.18	16.41	21.17
MAB_1791	Hypothetical protein MAB_1791				0	0.15	0.82	0.28	0	0.17	0	0	0.08	0	0	0.29
MAB_1792	Hypothetical protein MAB_1792				20.87	7.61	15.13	13.18	12.35	23.93	13.89	9.75	14.28	13.78	8.28	14.64
MAB_1793	Phage associated (putative structural protein)				0	0	0.52	0.18	0	0.81	0	0	0.58	0	0.08	0.37
MAB_1794	Hypothetical protein MAB_1794				0	0	0.38	0	0	0.79	0	0	0.18	1.12	0	0.51
MAB_1795	Hypothetical protein MAB_1795				0.1	0	0.5	0	0	0.82	0	0	0.67	0	0.11	0.32
MAB_1796	Bacteriophage tape measure protein (TMP)	Rv0320	Rv0320	Possible conserved exported protein	30.96	20.23	20.81	28.65	57.42	21.28	21.11	21.2	21.87	23.71	20.89	23.04
MAB_1797	Bacteriophage protein				31.04	33.51	34.1	49.72	50.08	64.77	31.02	40.54	33.54	32.17	33.45	37.52
MAB_1798	Bacteriophage protein				0.11	0.16	0.33	0.3	0.12	0.5	0.04	0.16	0.75	0.09	0.05	0.38
MAB_1799	Bacteriophage protein				0	0.58	0.36	0	0	0.37	0	0.39	0.49	0	0.07	0.36
MAB_1800	Bacteriophage minor tail subunit				13.85	12.07	11.96	5.63	16.86	10.66	12.32	18.32	12.09	8.19	12.9	14.61
MAB_1801	Bacteriophage protein				20.79	16.95	18.81	22.68	17.84	26.47	22.77	22.27	22.29	15.65	18.63	23.1
MAB_1802	Bacteriophage protein				15.52	10.25	15.83	10.31	14.77	14.24	12.05	15.84	16.02	19.99	15.4	19.74
MAB_1803	Bacteriophage protein				0.36	0.1	0.76	0	0.14	0.93	0.2	0.04	0.82	0.05	0.14	0.93
MAB_1804	Bacteriophage protein				0.23	0	0.91	0	0.22	0.42	0.22	0.18	0.46	0.24	0.25	0.51
MAB_1805	Bacteriophage protein				15.45	19.31	22.99	13.28	20.54	19.32	21.54	23.61	22.42	19.74	18.99	24.39
MAB_1806	Hypothetical protein MAB_1806				0	0	0.23	0	0	0.12	0	0	0.11	0	0	0.21
MAB_1807	Bacteriophage protein				12.26	5.41	4.94	1.98	1.2	6.43	7.03	4.32	6.48	10.61	7.94	6.78
MAB_1808	Bacteriophage protein				122	46.31	35.78	39.54	68.67	27.3	59.38	63.28	58.76	52.78	37.04	52.5
MAB_1809	Bacteriophage protein				6.43	3.68	3.99	8.07	1.79	5.67	3.69	3.71	4.13	4.22	3.44	4.74
MAB_1810	Bacteriophage protein				162.91	159.89	144.76	160.28	375.4	219.59	169.87	204.54	194.85	133.93	173.81	192.44
MAB_1811	Hypothetical protein MAB_1811				137.7	122.38	138.55	162.91	208.33	179.91	123.45	157.14	151.18	130.54	149.06	155.71
MAB_1812c	Hypothetical protein MAB_1812c				205.77	158.58	152.47	143	140.43	166.47	148.63	175.72	147.4	172.6	178.44	158.37
MAB_1813	Bacteriophage protein				236.41	237.83	201.32	195.97	311.53	209.24	204.9	267.7	157.13	184.96	233.25	173.85
MAB_1814	Bacteriophage protein				77.91	75.75	79.13	74.88	66.16	110.81	96.3	82.39	81.51	60.53	73.64	88.6
MAB_1815	Hypothetical protein MAB_1815				199.66	141.69	136.38	202.75	151.75	185.46	164.43	172.38	187.31	146.9	133.98	160.14
MAB_1816c	Phage integrase				127.44	149.95	137.28	151.85	202.6	182.22	158.2	183.14	166.09	132.54	151.22	166.02
MAB_1817c	Hypothetical protein MAB_1817c	Rv1051c	Rv1051c	Conserved hypothetical protein	72.99	47.11	54.63	22.41	27.78	31.25	82.3	47.62	94.94	105.01	70.69	81.5
MAB_1818	Hypothetical protein MAB_1818				80.29	70.56	54.99	84.81	72.84	100.87	56.57	75.82	57.02	67.2	78.08	65.58
MAB_1819c	Hypothetical protein MAB_1819c				48.02	60.45	64.53	32.17	100.03	53.67	66.48	105.26	82.98	54.38	78.48	76.13
MAB_1820c	Putative resolvase				192.61	207.97	218.7	182.65	284.9	189.2	178.98	210.34	217.4	169.76	216.77	251.19
MAB_1821	Conserved hypothetical protein				42.6	36.22	33.12	43.04	33.01	35.79	36.33	34.78	29.75	33.64	33.68	36.96
MAB_1822	Conserved hypothetical protein				298.72	217.95	218.8	199.24	189.56	236.03	223.03	247.08	229.82	226.13	243.46	247.02
MAB_1823c	Hypothetical protein MAB_1823c				333.07	267.26	290.77	247.69	262.84	336.87	275.53	324.47	318.23	248.66	301.3	357.52
MAB_1825c	Hypothetical protein MAB_1825c				602.98	396.49	396.32	343.8	380.86	386.76	394.73	424.69	378.55	455.96	422.08	449.63
MAB_1826	Conserved hypothetical protein				274.46	247.4	251.71	247.57	384.06	274.1	233.49	256.13	254.47	227.68	265.76	280.78
MAB_1827c	Bacteriophage protein	Rv0344c	lpqJ	Probable lipoprotein LpqJ	177.39	165.58	170.69	170.31	225.97	178.06	165.53	198.53	203.28	147.82	181.96	220.53
MAB_1828	Hypothetical protein MAB_1828				315.39	276.34	316.38	311.47	280.58	423.35	287.24	341.42	334.74	253.49	297.16	352.69
MAB_1829	Hypothetical protein MAB_1829				83.28	89.55	117.77	87.53	82.21	113.5	81.68	89.54	119.48	78.76	93.57	138.61
MAB_1830	Hypothetical protein MAB_1830				111.38	119.71	108.34	119.02	105.86	112.41	98.76	107.27	106.13	100.79	114.28	105.93
MAB_1831	Hypothetical protein MAB_1831	Rv0965c	Rv0965c	Conserved hypothetical protein	0	0	0.35	0	0	0	0	0	0.11	0	0	0.41
MAB_1832	Conserved hypothetical protein				86.8	56.44	64.33	55.58	56.48	69.66	47.86	52.49	60.22	64.16	67.28	72.39
MAB_1833	Conserved hypothetical protein	Rv0835	lpqQ	Possible lipoprotein LpqQ	85.24	95.37	121.35	106.34	86.42	158.98	111.28	152.79	139.23	86.42	125.61	147.03
MAB_1834	Hypothetical protein MAB_1834				13.82	28.42	34.45	15.82	20.18	25.38	31.85	43.96	36.69	25.65	39.18	48.15
MAB_1835c	Immunogenic protein MPT64 precursor	Rv1980c	mpt64	Immunogenic protein Mpt64 (antigen Mpt64/MPB64)	206	155.16	157.08	212.74	152.44	207.47	167.61	136.65	155.95	177.92	132.98	142.67
MAB_1836	Arylsulfatase				4.92	10.49	8.89	0.4	3.7	5.22	7.81	5.26	7.71	9.72	9.23	14.21
MAB_1837c	Hypothetical protein MAB_1837c				140.25	175.6	276.03	245.15	188.78	447.41	196.89	182.12	312.47	175.95	123.92	266.29
MAB_1838	Endonuclease				59.6	80.09	114.1	74.73	64.71	141.74	89.38	100.67	124.24	77.19	96.24	114.96
MAB_1839	Diguanylate cyclase/phosphodiesterase				170.49	186.73	218.59	180.38	189.94	278.13	186.58	187.87	233.48	205.31	192.97	238.26
MAB_1840c	Putative beta-glucanase	Rv0315	Rv0315	Possible beta-1,3-glucanase precursor	2.13	4.93	7.33	0.4	2.47	5.28	7.5	9.27	12.31	4.52	4.17	9.63
MAB_1841c	Putative type-b cytochrome (b561)				145.17	153.25	172.25	172.49	126.54	172.52	171.31	186.88	181.89	178.25	167.25	178.29
MAB_1842c	Probable catalase				70.44	89.58	105.79	93.36	109.57	151.18	84.73	90.64	133.24	62.75	80.84	119.13
MAB_1843	Probable D-alanyl-D-alanine dipeptidase	Rv0838	lpqR	Probable conserved lipoprotein LpqR	14.97	27.04	37.36	22.98	31.83	46.88	45.32	51.07	62.64	26.81	35.82	43.95
MAB_1844	Hypothetical protein MAB_1844				103.16	76.62	88.1	67.66	76.82	68.04	84.21	88.56	91.49	113.95	89.81	88.02
MAB_1845c	Conserved hypothetical protein				0.1	0.06	0.51	0.12	0	0.59	0	0.07	0.25	0.1	0	0.79
MAB_1846	Putative ABC transporter ATP-binding protein				27.78	32.79	43.35	55.48	136.48	58.74	43.07	40.18	55.38	38.96	31.89	33.49
MAB_1847	Putative metalloprotease				106.88	124.15	136.28	138.5	129.14	167.61	123.04	123.47	140.91	107.33	105.26	124.4
MAB_1848	Hypothetical protein MAB_1848				4.92	4.28	5.77	0.49	0	2.97	3.52	8.15	1.47	3.77	6.43	2.96
MAB_1849	Putative metalloprotease				84.97	109.28	123.22	127.72	104.63	180.78	119.07	109.36	145.72	95.29	121.68	135.55
MAB_1850c	Hypothetical protein MAB_1850c				22.78	32.24	31.67	5.93	19.55	23.8	21.53	22.56	23.02	36.87	38.84	40.49
MAB_1851	Probable acyl-CoA dehydrogenase FadE				97.12	119.67	131.91	124.09	155.05	169.88	124.74	139.62	145.43	123.31	124.01	167.96
MAB_1852c	Hypothetical isochorismatase hydrolase				39.13	47.26	57.29	42.36	41.67	47.81	36.83	47.8	52.46	34.23	40.18	54.64
MAB_1853c	Conserved hypothetical protein				64.79	103.15	114.83	71.17	146.09	99.69	143.76	187.14	145.79	71.5	148.18	154.77
MAB_1854c	Glycogen phosphorylase				157.87	66.99	86.75	122.79	75.78	97.04	69.81	68.14	70.57	69.11	59.57	70.26
MAB_1855c	Putative zinc-binding alcohol dehydrogenase				36.36	43.19	44.05	47.78	41.54	50.63	40.37	39.47	53.67	39.52	35.2	39.29
MAB_1856	Putative transcriptional regulator, MarR family				0	0.15	0.49	0	0.22	1.7	0.22	0.36	0.99	0	0	0.59
MAB_1857c	Conserved hypothetical protein	Rv0678	Rv0678	Conserved protein	143.76	157.39	185.24	144.6	130.73	153.09	147.11	195.85	169.48	150.09	200.78	214.06
MAB_1858	Probable ABC transporter antibiotic-transport ATP-binding protein	Rv2688c	Rv2688c	Antibiotic-transport ATP-binding protein ABC transporter	25.42	55.37	44.76	29.09	163.58	40.6	50.45	77.16	48.41	35.91	57.04	64.2
MAB_1859	Probable ABC transporter antibiotic-transport integral membrane protein	Rv2687c	Rv2687c	Antibiotic-transport integral membrane leucine and valine rich protein ABC transporter	19.49	15.98	19.18	34.67	30.39	22.05	20.43	15.71	20.67	21.53	15.56	22.29
MAB_1860	Probable ABC transporter antibiotic-transport integral membrane protein	Rv2686c	Rv2686c	Antibiotic-transport integral membrane leucine and alanine and valine rich protein ABC transporter	32.98	23.71	26.42	36.72	42.99	28.48	26.9	25.33	30.48	26.33	24.91	26.18
MAB_1861c	Putative transcriptional regulator, TetR family				44.52	29.37	38.91	46.88	23.37	27.55	20.54	18.26	17.13	20.11	14.58	24.56
MAB_1862	Conserved hypothetical protein (L-carnitine dehydratase?)				23.19	32.22	56.66	24.44	43.49	47.25	30.26	24.95	42.59	30.01	31.22	47.4
MAB_1863	Probable acyl-CoA dehydrogenase FadE				159.83	72.18	102.95	88.62	71.44	107.92	76.29	80.5	96.71	66.73	87.68	113.45
MAB_1864	Probable lipid-transfer protein Ltp1/thiolase				16.31	18.14	25.08	27.45	35.22	28.41	30.06	25.58	33.57	18.33	25.84	31.94
MAB_1865	Probable fatty-acid-CoA ligase FadD	Rv1550	fadD11	Probable fatty-acid-CoA ligase FadD11 (fatty-acid-CoA synthetase) (fatty-acid-CoA synthase)	29.82	37.21	43.32	52.32	43.04	62.26	40.24	43.28	56.1	39.86	48.17	48.62
MAB_1866c	Putative oxygenase				1.32	3.12	2.63	3.61	1.95	3.51	2.31	3.27	3.79	1.89	3.51	3.36
MAB_1867	Conserved hypothetical protein				66.84	100.34	105.11	78.09	116.51	124.02	91.97	148.05	126.73	102.46	132.14	113.24
MAB_1868c	Conserved hypothetical protein	Rv0552	Rv0552	Conserved protein	41.06	62.91	75.89	50.18	79.45	117.51	57.76	68.84	85.27	53.39	69.33	76
MAB_1869c	Probable zinc-dependent alcohol dehydrogenase AdhE2	Rv2259	mscR	S-nitrosomycothiol reductase MscR	131.02	129.82	178.89	77.93	63.91	39.01	76.05	65.27	88.07	114.09	87.62	113.33
MAB_1870	Putative beta-lactamase	Rv2257c	Rv2257c	Conserved protein	90.87	109.96	111.6	47.65	205.09	96.48	102.67	115.41	107.29	117.47	140.63	107.27
MAB_1871	Conserved hypothetical protein	Rv2256c	Rv2256c	Conserved hypothetical protein	4.41	0.54	1.8	0	0	0.45	1.76	0.78	0.67	2.72	0.33	0.39
MAB_1872c	Conserved hypothetical protein				243.58	212	250.06	211.54	239.2	197.99	250.55	231.41	244.66	260.85	178.34	195.77
MAB_1873c	Putative TetR family transcriptional regulator				243.38	222.04	380.71	260.97	202.54	373.9	273.07	226.82	413.03	291.15	216.05	371.45
MAB_1874	Putative oxidoreductase				0.21	0	0.29	0	0	0.15	0	0	0.27	0	0.11	0.26
MAB_1875c	Putative hydrolase (alpha/beta fold)				18.79	17.81	18.94	29.12	14.17	16.83	17.62	14.01	23.65	13.71	13.95	17.17
MAB_1876c	Probable propionyl-CoA carboxylase beta chain 6	Rv2247	accD6	Acetyl/propionyl-CoA carboxylase (beta subunit) AccD6	57.98	56.58	72.09	9.58	21.13	15.43	22.6	16.77	25.2	23.07	24.16	28.79
MAB_1877c	3-oxoacyl	Rv2245	kasA	3-oxoacyl-[acyl-carrier protein] synthase 1 KasA (beta-ketoacyl-ACP synthase) (KAS I)	0.15	0.07	0.18	0	0	0.15	0	0.16	0.1	0	0.06	0.29
MAB_1878c	Meromycolate extension acyl carrier protein AcpM/ Phosphopantetheine-binding precursor	Rv2244	acpM	Meromycolate extension acyl carrier protein AcpM	0	0	0	0	0	0	0	0	0.36	0	0	0
MAB_1879c	Putative malonyl CoA-ACP transacylase FabD	Rv2243	fabD	Malonyl CoA-acyl carrier protein transacylase FabD (malonyl CoA:ACPM acyltransferase) (MCT)	0	0	0.41	0	0	0.59	0	0	0	0	0	0.51
MAB_1880c	Conserved hypothetical protein	Rv2242	Rv2242	Conserved hypothetical protein	0	0.07	0.19	0	0	0.28	0.1	0.08	0.21	0	0	0.21
MAB_1881c	Putative transcriptional regulator, TetR family				298.74	210.66	256.43	197.95	195.6	239.06	232.05	186.41	258.64	328.86	196.09	259.24
MAB_1882c	Hypothetical protein MAB_1882c				142.04	107.27	129.05	116.64	108.58	133.02	138.65	100.48	121.77	165.59	94.38	125.46
MAB_1883c	Conserved hypothetical protein (lipoprotein?)				312.81	314.36	327.08	361.79	274.07	424.26	310.34	277.45	345.73	274.14	280.74	314.71
MAB_1884c	Probable pyruvate dehydrogenase E1 component AceE	Rv2241	aceE	Pyruvate dehydrogenase E1 component AceE (pyruvate decarboxylase) (pyruvate dehydrogenase) (pyruvic dehydrogenase)	28.11	30.56	39	8.24	32.34	19.25	5.4	4.73	4.29	7.65	5.18	6.5
MAB_1885	Conserved hypothetical protein	Rv2240c	Rv2240c	Unknown protein	110.25	151.43	169.57	99.98	162.26	167.5	146.67	211.78	217.89	126.16	253.26	255.16
MAB_1886	Conserved hypothetical protein	Rv2239c	Rv2239c	Conserved hypothetical protein	200.12	131.7	216.4	19.77	29.32	24.33	70.32	7.52	33.73	88.81	55.01	59.2
MAB_1887	Probable peroxiredoxin (thioredoxin reductase) AhpE	Rv2238c	ahpE	Probable peroxiredoxin AhpE	137.51	114.92	174.85	88.31	79.47	104.34	114.86	121.14	151.86	113.39	107.66	159.57
MAB_1888	Conserved hypothetical protein (thioesterase?)				49.76	51.63	46.16	56.67	48.18	42.13	36.11	45.67	32.12	38.91	38.94	43.52
MAB_1889	Probable L-carnitine dehydratase				64.73	94.47	87.14	76.8	116.99	85.86	91.18	111.58	101.49	87.01	107.05	110.17
MAB_1890c	Conserved hypothetical protein				47.98	54.96	45.88	57	70.73	81.29	62.51	59.11	52.64	57.81	28.25	49.16
MAB_1891	Conserved hypothetical protein				94.86	63.17	66.02	74.8	62.37	67.15	44.93	41.25	53.22	57.95	43.99	56.58
MAB_1892	Hypothetical protein MAB_1892				518.1	177.23	195.29	316.32	197.38	226.05	179.56	141.01	151.33	199.41	118.26	160.18
MAB_1893	Conserved hypothetical protein				126.97	110.48	123.49	214.42	119.81	190.31	109.67	135.23	137.49	120.95	130.75	152.83
MAB_1894c	Conserved hypothetical protein				41.61	42.47	49.95	48.96	51.85	57.85	40.94	38.76	45.61	33.12	33.75	50.89
MAB_1895c	Conserved hypothetical protein				62.33	69.6	95.08	63.64	65.7	81.18	51.42	74.29	93.2	60.09	59.15	94.47
MAB_1896c	Hypothetical protein MAB_1896c				164.44	184.88	181.97	86.66	255.4	189.98	186.48	264	242.52	156.96	295.47	267.15
MAB_1897c	Probable high-affinity nickel-transporter NicT	Rv2856	nicT	Possible nickel-transport integral membrane protein NicT	121.66	161.75	167.38	108.34	317.18	160.45	143.56	183.71	189.73	136.63	169.47	192.34
MAB_1898	Probable cobalamin biosynthesis protein CobD	Rv2236c	cobD	Probable cobalamin biosynthesis transmembrane protein CobD	84.53	76.17	89.07	71.46	58.31	50.22	2.46	7.61	7.84	16.16	7.92	12.54
MAB_1899c	Conserved hypothetical protein	Rv2235	Rv2235	Probable conserved transmembrane protein	0.11	0.14	0.12	0.13	0.21	0.24	0	0	0.11	0.11	0	0.24
MAB_1900c	Putative low molecular weight protein tyrosine phosphatase	Rv2234	ptpA	Phosphotyrosine protein phosphatase PtpA (protein-tyrosine-phosphatase) (PTPase) (LMW phosphatase)	2.19	0.48	1.73	0.44	0	0.2	1.22	2.37	2.14	0.74	0.2	1.32
MAB_1901c	Conserved hypothetical protein (hydrolase?)	Rv2232	ptkA	Protein tyrosine kinase transcriptional regulatory protein PtkA	0	0	0	0	0	0.4	0	0	0	0	0	0.17
MAB_1902	Putative aminotransferase CobC	Rv2231c	cobC	Possible aminotransferase CobC	5.6	10.35	15.53	2.8	9.77	18.25	7.94	15.46	20.79	21.23	15.01	16.64
MAB_1903	Conserved hypothetical protein	Rv2230c	Rv2230c	Conserved protein	22.91	14.61	21.97	13.98	6.83	9.37	13.51	12.44	17.78	28.13	10.46	19.23
MAB_1904	Conserved hypothetical protein	Rv2229c	Rv2229c	Conserved protein	6.56	11.06	10.9	3.73	5.83	7.71	14.24	11.97	13.56	13.96	8.28	15.9
MAB_1905	Putative phosphoglycerate mutase	Rv2228c	Rv2228c	Multifunctional protein. Has RNASE H, alpha-ribazole phosphatase, and acid phosphatase activities.	1.69	2.77	4.07	3.95	1.27	1.85	4.23	1.55	4.41	1.97	2.71	3.45
MAB_1906	Pyridoxamine 5\'-phosphate oxidase-related				15.46	21.41	27.34	23.42	20.3	21.04	28.37	29.59	36.53	30.94	31.26	32.75
MAB_1907	Conserved hypothetical protein	Rv1378c	Rv1378c	Conserved hypothetical protein	3.63	3.89	4.4	10.82	3.01	3.06	5.18	4.95	9.66	1.85	3.92	2.19
MAB_1908c	Conserved hypothetical protein	Rv3163c	Rv3163c	Possible conserved secreted protein	46.8	50.64	71.66	69.2	97.4	98.33	58.92	49.24	87.64	52.14	51.67	69.58
MAB_1909c	Probable methanol dehydrogenase transcriptional regulatory protein MoxR3	Rv3164c	moxR3	Probable methanol dehydrogenase transcriptional regulatory protein MoxR3	103.5	117.99	204.97	152.63	186.88	242.39	148.45	162.41	234.27	112.1	135.4	194.42
MAB_1910c	Conserved hypothetical protein	Rv3165c	Rv3165c	Unknown protein	101.43	145.97	228.71	177.27	105.97	272.75	214.08	152.47	234.49	215.61	115.94	182.56
MAB_1911c	Conserved hypothetical protein	Rv3166c	Rv3166c	Conserved hypothetical protein	53.31	68.12	83.64	72.66	60.28	96.83	68.17	68.06	92.48	69.96	60.17	76.89
MAB_1912c	Conserved hypothetical protein				86.12	133.3	143.98	109.07	155.86	136.48	110.95	142.86	150.43	105.29	121.56	151.42
MAB_1913	Conserved hypothetical protein (ribonuclease?)				35.37	69.83	71.98	54.33	48.98	96.8	71.34	90.28	96.55	67.98	83.37	94.42
MAB_1914c	Probable adenylate cyclase	Rv2226	Rv2226	Conserved protein	95.29	127.28	167.92	117.26	127.89	174.04	110.56	130.88	212.44	80.12	73.81	110.12
MAB_1915	Probable fatty-acid-coa ligase FadD				64.29	42.18	56.26	0.78	14.22	19.18	0.45	0.13	0.4	0.42	0.03	1.21
MAB_1916c	3-methyl-2-oxobutanoate hydroxymethyltransferase	Rv2225	panB	3-methyl-2-oxobutanoate hydroxymethyltransferase PanB	14.35	21.26	18.42	56.63	27.12	23.27	9.15	10.56	10.02	8.38	7.67	9.49
MAB_1917	Conserved hypothetical protein	Rv1760	Rv1760	Possible triacylglycerol synthase (diacylglycerol acyltransferase)	195.08	211.92	193.56	276.5	233.02	294.06	193.1	203.73	202.44	174.75	172.45	206.52
MAB_1918	Conserved hypothetical protein (possible hydrolase)	Rv2224c	caeA	Probable carboxylesterase CaeA	224.12	181.56	210.95	408.73	323	454.68	75.42	93.71	124.69	122.84	127	135.02
MAB_1919	Conserved hypothetical protein (possible hydrolase)	Rv2223c	Rv2223c	Probable exported protease	57.38	98.39	109.92	124.01	105.26	161.66	57.93	79.86	102.6	65.47	83.71	86.39
MAB_1920	Probable glutamine synthetase	Rv2222c	glnA2	Probable glutamine synthetase GlnA2 (glutamine synthase) (GS-II)	0.09	0.24	0.54	0	0	0.26	0.09	0	0.27	0.19	0.05	0.2
MAB_1921	Glutamate-ammonia-ligase adenylyltransferase GlnE	Rv2221c	glnE	Glutamate-ammonia-ligase adenylyltransferase GlnE (glutamine-synthetase adenylyltransferase)	0.8	1.07	1.15	0.16	0.04	0.53	0	0.07	0.32	0	0.05	0.58
MAB_1922	Conserved hypothetical protein				69.71	192.37	224.67	168.71	186.21	193.04	130.74	188.81	274.1	118.97	191.65	236.27
MAB_1923c	Conserved hypothetical protein				182.89	123.56	156.27	105.18	123.46	216.82	170.02	153.38	197.44	180.64	118.01	168.01
MAB_1924	Putative transcriptional regulator, MarR family				24.19	59.42	55.69	23.23	38.19	46.73	42.97	78.32	73.21	32.68	59.89	61.77
MAB_1925	Conserved hypothetical protein				37.52	69.6	96.95	22.74	42.05	114.22	57.04	64.22	88.33	63.26	68.99	99.09
MAB_1926	Putative transcriptional regulatory protein PrrA				12.15	13.14	10.81	2.88	0.84	5.02	3.55	2.16	2.92	6.09	5.08	4.45
MAB_1927	Putative sensor-type histidine kinase PrrB				9.71	14.45	21.11	8.73	11.32	27.1	17.84	13.47	32.61	19.13	11.31	17.29
MAB_1928c	Conserved hypothetical protein	Rv0138	Rv0138	Conserved hypothetical protein	59.54	99.36	121.24	105.38	133.02	139.03	107.35	119.8	148.78	87.3	95.29	120.86
MAB_1929	Conserved hypothetical protein				33.19	34.96	44.81	32.91	59.19	45.97	44.49	36.56	49.88	42.68	31	50.6
MAB_1930c	Conserved hypothetical integral membrane protein	Rv3064c	Rv3064c	Probable conserved integral membrane protein	0.41	0	0.43	0	0	0.45	0.39	0.31	0.54	0	0	0.77
MAB_1931c	Conserved hypothetical integral membrane protein				144.45	124.34	190.5	171.01	153.16	306.85	179.9	182.8	211.33	151.65	152.39	218.44
MAB_1932c	Probable chaperone protein HchA (Hsp31)				68.58	58.63	64.71	59.69	67.61	51.2	49.93	53.89	53.69	60.56	48.8	67.85
MAB_1933c	Probable glutamine synthetase, type I (GlnA1)	Rv2220	glnA1	Glutamine synthetase GlnA1 (glutamine synthase) (GS-I)	0.03	0.07	0.45	0	0.05	0.44	0	0.04	0.41	0	0.29	0.45
MAB_1934	Conserved hypothetical protein	Rv2219A	Rv2219A	Probable conserved membrane protein	24.81	36.67	48.04	9.39	28.16	17.65	26.96	36.03	36.14	22.62	81.63	59.71
MAB_1935	Putative drug resistance transporter				57.37	65.69	90.02	71.37	56.33	98.11	60.94	51	74.52	61.41	58.12	71.63
MAB_1936	Conserved hypothetical protein				13.07	8.44	9.61	16.4	5.9	16.06	11.58	11.28	11.37	12.81	7.57	11.26
MAB_1937	Putative peptide monooxygenase				30.94	32.68	33.87	41.18	27.78	36.93	30.07	32.75	33.51	34.61	26.62	30.41
MAB_1938c	Putative transcriptional regulator, TetR family	Rv1776c	Rv1776c	Possible transcriptional regulatory protein	324.78	350.34	391.59	446.81	327.16	417.97	360.04	384.72	393.91	341.51	389.16	367.52
MAB_1939	Probable cytochrome P450	Rv1777	cyp144	Probable cytochrome P450 144 Cyp144	67.96	98.51	120.28	92.92	77.38	124.06	81.03	104.28	132.35	82.59	108.82	110.3
MAB_1940c	Conserved hypothetical protein	Rv2219	Rv2219	Probable conserved transmembrane protein	0	0.54	0.07	0	0	0.15	0.39	0	0.2	0	0	0.32
MAB_1942c	Probable lipoic acid synthetase LipA	Rv2218	lipA	Probable lipoate biosynthesis protein A LipA	0	0	0.31	0.76	0	0.18	0.24	0	0.29	0	0	0.28
MAB_1943c	Probable lipoyltransferase LipB	Rv2217	lipB	Probable lipoate biosynthesis protein B LipB	0.08	0.11	0.58	0.4	0.15	1.01	0	0.38	0.54	0.34	0.09	0.82
MAB_1944c	Conserved hypothetical protein	Rv2216	Rv2216	Conserved protein	69.35	79.71	91.94	90.28	80.59	86.24	113.38	84.94	81.43	104.27	117.32	110.44
MAB_1945c	Probable dihydrolipoamide succinyltransferase	Rv2215	dlaT	DlaT, dihydrolipoamide acyltransferase, E2 component of pyruvate dehydrogenase	0	0.1	0.31	0.18	0	0.59	0.14	0.23	0.34	0.3	0.08	0.37
MAB_1946	Conserved hypothetical protein				0	0	0.38	0	0	0.2	0	0	0	0	0	0
MAB_1947	Conserved hypothetical protein				214.47	276.6	393.17	243.83	259.26	431.88	339.88	403.72	598.79	296.04	305.52	466.7
MAB_1948c	Probable cytosol aminopeptidase (leucyl aminopeptidase?)	Rv2213	pepB	Probable aminopeptidase PepB	97.54	88.87	139.15	95.74	79.36	113.72	95.77	82.98	123.17	111.31	96.71	113.94
MAB_1949	Probable aminomethyltransferase/Glycine cleavage system T protein	Rv2211c	gcvT	Probable aminomethyltransferase GcvT (glycine cleavage system T protein)	2.03	0.62	1.61	0.21	0.32	0.66	0.25	0.07	0.79	1.32	0.05	0.98
MAB_1950	Probable branched-chain amino acid aminotransferase (IlvE)	Rv2210c	ilvE	Branched-chain amino acid transaminase IlvE	0	0.07	0.22	0.12	0.19	0.41	0	0.08	0.64	0.21	0.06	0.39
MAB_1951c	Conserved hypothetical protein (phosphoesterase?)	Rv2577	Rv2577	Conserved protein	48.03	60.83	61.69	81.61	79.38	81.6	72.57	79.36	77.94	65.35	67.06	70.12
MAB_1952c	Cobalamin synthase CobS	Rv2208	cobS	Probable cobalamin 5'-phosphate synthase CobS	73.16	57.39	89.21	79.48	45.99	84.56	1.25	6.27	5.94	19.27	8.52	12.04
MAB_1953c	Probable nicotinate-nucleotide--dimethylbenzimidazole phosphoribosyltransferase CobT	Rv2207	cobT	Probable nicotinate-nucleotide-dimethylbenzimidazol phosphoribosyltransferase CobT	28.49	22.84	40.43	24.12	43.62	21.95	9.17	7.18	15.88	11.51	10.77	11.15
MAB_1954c	Putative cobinamide kinase/cobinamide phosphate guanylyltransferase CobU	Rv0254c	cobU	Probable bifunctional cobalamin biosynthesis protein CobU: cobinamide kinase + cobinamide phosphate guanylyltransferase	10.09	14.03	14.54	21.94	4.48	15.9	0.31	0.38	0.59	1.68	0.89	1.7
MAB_1955c	Conserved hypothetical protein	Rv2206	Rv2206	Probable conserved transmembrane protein	34.45	39.62	77.33	24.71	15.69	33.33	19.01	10.23	26.41	12.85	15.97	25.05
MAB_1956	Probable glycerate kinase	Rv2205c	Rv2205c	Conserved hypothetical protein	64.12	59.77	109.12	66.32	85.86	188.8	48.44	59.13	82.69	72.36	48.88	83.11
MAB_1957	Conserved hypothetical protein	Rv2204c	Rv2204c	Conserved protein	0.21	0	0.58	0	0	0	0	0	0.13	0	0	0.26
MAB_1958c	Conserved hypothetical protein	Rv2203	Rv2203	Possible conserved membrane protein	306.55	293.71	392.27	431.9	287.87	525.68	325.87	361.87	461.15	309.1	312.32	448.18
MAB_1959	Probable adenosine kinase CbhK	Rv2202c	adoK	Adenosine kinase	5.91	10.06	9.69	5.54	2.16	8.43	5.63	6.27	5.35	13.74	6.21	11.84
MAB_1960c	Probable asparagine synthetase AsnB	Rv2201	asnB	Probable asparagine synthetase AsnB	0.07	0.03	0.54	0.12	0	0.58	0.24	0.04	0.18	0.05	0.03	0.62
MAB_1961	Probable cytochrome c oxidase subunit 2 precursor	Rv2200c	ctaC	Probable transmembrane cytochrome C oxidase (subunit II) CtaC	4.55	0.97	2.2	4.85	0	1.19	2.42	0.91	1.8	1.98	1.61	2.11
MAB_1962	Probable cytochrome c oxidase polypeptide 4	Rv2199c	Rv2199c	Possible conserved integral membrane protein	37.14	15.75	37.76	1.69	3.53	8.48	11.39	16.65	23.63	20.59	9.51	26.69
MAB_1963	Putative membrane protein, MmpS family	Rv2198c	mmpS3	Probable conserved membrane protein MmpS3	325.19	170.14	316.52	29.06	63.73	92.45	78.6	18.92	48.88	77.25	29.99	45.14
MAB_1964	Conserved hypothetical protein	Rv2197c	Rv2197c	Probable conserved transmembrane protein	192.84	220.17	258.95	129.25	159.72	187.36	252.17	184.53	248.94	230.2	177.57	251.13
MAB_1965c	Conserved hypothetical protein (pyridoxamine 5\'-phosphate oxidase?)				451.41	446.92	477.69	495.84	513.58	479.8	474.11	389.48	413.19	549.96	352.79	455.55
MAB_1966c	Probable ubiquinol-cytochrome c reductase cytochrome b subunit	Rv2196	qcrB	Probable ubiquinol-cytochrome C reductase QcrB (cytochrome B subunit)	4.34	6.77	1.79	3.46	7.39	1.8	3.35	5.86	1.51	4.55	4.82	2.02
MAB_1967c	Probable ubiquinol-cytochrome c reductase iron-sulfur subunit (Rieske iron-sulfur protein)	Rv2195	qcrA	Probable rieske iron-sulfur protein QcrA	0	0.07	0.18	0.25	0	0.45	0	0.08	0.33	0.31	0.11	0.29
MAB_1968c	Probable ubiquinol-cytochrome c reductase cytochrome c subunit	Rv2194	qcrC	Probable ubiquinol-cytochrome C reductase QcrC (cytochrome C subunit)	0	0.1	0.37	0	0	0.27	0.28	0.34	0.29	0.3	0	0.33
MAB_1969c	Probable cytochrome c oxidase subunit III	Rv2193	ctaE	Probable cytochrome C oxidase (subunit III) CtaE	0.05	0	0.65	0.4	0	0.91	0	0	0.43	0.22	0.06	0.34
MAB_1970	Anthranilate phosphoribosyltransferase TrpD	Rv2192c	trpD	Probable anthranilate phosphoribosyltransferase TrpD	0	0	0.06	0.22	0.17	0.13	0	0	0.12	0	0.1	0.23
MAB_1971c	Probable DNA polymerase III epsilon subunit	Rv2191	Rv2191	Conserved hypothetical protein	107.4	155.58	186.87	148.36	191.02	221.74	150.08	152.28	219.61	158.46	165.88	174.88
MAB_1972c	Conserved hypothetical protein (methyltransferase?)				140.25	184.76	264.1	181.01	189.64	312.51	193.94	191.45	294.44	182.65	198.56	285.28
MAB_1973	Conserved hypothetical protein				188.02	153.38	228.51	122.58	115.74	188.1	168.77	122.18	237.7	211.56	143.96	236.78
MAB_1974	Putative secreted protein	Rv2190c	Rv2190c	Conserved hypothetical protein	72.62	42.29	95.69	0.72	0.98	5.1	17.54	9.28	14.8	18.89	11.49	17.57
MAB_1975	Conserved hypothetical protein	Rv2189c	Rv2189c	Conserved hypothetical protein	51.52	67.16	116.3	33.61	60.89	87.15	56.68	60.32	113.79	67.79	67.35	115.79
MAB_1976	Conserved hypothetical protein (glycosyl transferase?)	Rv2188c	pimB	Mannosyltransferase PimB	0	0	0.21	0	0	0.25	0	0.27	0.5	0.12	0.06	0.4
MAB_1977	Putative methyltransferase				89.21	134.32	138.11	124.77	145.92	151.31	117.55	139.66	161.32	109.11	113.57	127.77
MAB_1978c	Probable long-chain-fatty-acid--CoA ligase FadD	Rv2187	fadD15	Long-chain-fatty-acid-CoA ligase FadD15 (fatty-acid-CoA synthetase) (fatty-acid-CoA synthase)	3.8	1.63	2.69	1.32	0.29	0.77	2.2	0.65	1.59	2.73	1.35	1.18
MAB_1979	Conserved hypothetical protein	Rv2186c	Rv2186c	Conserved hypothetical protein	0	0	0	0	0	1.38	0	0	0	0.56	0	0.34
MAB_1980c	Conserved hypothetical protein	Rv1261c	Rv1261c	Conserved protein	17.7	19.36	24.96	22.24	29.19	24.03	18.49	22.77	26.46	15.5	22.63	23.89
MAB_1981	Conserved hypothetical protein	Rv2185c	TB16.3	Conserved protein TB16.3	0.59	2.29	1.24	0	0.44	2.46	0	0.18	0.46	0.24	0.25	0.59
MAB_1982	Putative arsenite-transporting ATPase	Rv2184c	Rv2184c	Conserved hypothetical protein	186.4	164.06	217.17	204.4	178.24	236.66	118.15	89.74	176.28	120.37	113.77	122.08
MAB_1983	Conserved hypothetical protein	Rv2183c	Rv2183c	Conserved protein	0	0	0	0	0	0.12	0	1	0.11	0	0.89	0.21
MAB_1984	Probable 1-acylglycerol-3-phosphate O-acyltransferase	Rv2182c	Rv2182c	1-acylglycerol-3-phosphate O-acyltransferase	1.15	0.11	0.23	0	0	0.36	0.31	0	0.37	0	0.18	0.46
MAB_1985	Conserved hypothtical membrane protein				309.91	283.92	323.37	3.13	42.37	28.14	23.57	2.87	3.88	44.34	4.58	8.24
MAB_1986	Conserved hypothetical protein	Rv2179c	Rv2179c	Conserved hypothetical protein	199.06	246.11	238.57	255.04	233.46	210.99	84.16	30.97	41.15	119.69	64.65	45
MAB_1987	Probable 3-deoxy-D-arabino-heptulosonate 7-phosphate synthase AroG	Rv2178c	aroG	3-deoxy-D-arabino-heptulosonate 7-phosphate synthase AroG (DAHP synthetase, phenylalanine-repressible)	0.12	0	0.37	0	0	0.68	0.11	0.09	0.34	0.36	0.13	0.48
MAB_1988c	Probable serine/threonine protein kinase	Rv2176	pknL	Probable transmembrane serine/threonine-protein kinase L PknL (protein kinase L) (STPK L)	0.89	0.14	0.5	0.95	0	0.34	0.07	0.05	0.26	0.22	0	0.49
MAB_1989c	Hypothetical protein MAB_1989c				55.07	91.16	123.82	51.4	100.31	59.93	124.12	137.85	96.29	129.51	150.97	146.85
MAB_1990	Conserved hypothetical protein	Rv2175c	Rv2175c	Conserved regulatory protein	126.96	99.36	108.02	92.52	250	49.84	48.13	21.8	28.05	71.05	21.29	36.65
MAB_1991c	Conserved hypothetical protein	Rv2174	mptA	Alpha(1->6)mannosyltransferase. Possible conserved integral membrane protein.	1.33	6.09	9.27	1.73	2.12	3.15	2.73	4.62	7.53	3.77	8.43	8.36
MAB_1992c	Probable polyprenyl synthetase	Rv2173	idsA2	Probable geranylgeranyl pyrophosphate synthetase IdsA2 (ggppsase) (GGPP synthetase) (geranylgeranyl diphosphate synthase)	0.5	4.45	1.51	0.61	0.36	0.55	0.12	0	0.12	0	1.09	0.24
MAB_1993	Probable 5,10-methylenetetrahydrofolate reductase				79.3	159.37	132.81	105.69	150.76	117.44	124.53	169.56	163.98	123.87	170.15	165.23
MAB_1994c	Probable conserved lipoprotein LppM	Rv2171	lppM	Probable conserved lipoprotein LppM	144.5	135.49	129.1	190.69	126.68	132.86	164.51	135.68	148.24	151.88	131.08	128.22
MAB_1995c	Conserved hypothetical protein (acetyltransferase?)	Rv2170	Rv2170	GCN5-related N-acetyltransferase	174.81	180.87	209.92	170.73	154.43	163.81	286.75	228.52	244.2	190.31	154.7	206.26
MAB_1996	Conserved hypothetical transmembrane protein	Rv2169c	Rv2169c	Probable conserved transmembrane protein	2.73	9.99	1.92	11.86	1.54	0.79	0	0	0.36	0	0	0.17
MAB_1997	Protein MraZ	Rv2166c	Rv2166c	Conserved protein	4.1	0.49	2.52	0.18	0.14	0.32	1.28	0.11	0.78	4.27	0.08	1.45
MAB_1998	S-adenosyl-methyltransferase MraW	Rv2165c	Rv2165c	Conserved protein	1.35	0.11	0.72	1.68	0.08	0.86	0	0.06	0.64	0.59	0	0.72
MAB_1999	Conserved hypothetical protein	Rv2164c	Rv2164c	Probable conserved proline rich membrane protein	0.29	0	0.34	0	0.18	0.28	0.18	0.07	0.28	0	0	0.39
MAB_2000	Probable penicillin-binding membrane protein PbpB	Rv2163c	pbpB	Probable penicillin-binding membrane protein PbpB	0.07	0	0.63	0	0.06	1.04	0.07	0	0.65	0.07	0.59	0.97
MAB_2001	UDP-N-acetylmuramyl-tripeptide synthetase MurE	Rv2158c	murE	Probable UDP-N-acetylmuramoylalanyl-D-glutamate-2,6-diaminopimelate ligase MurE	0.08	0.05	0.25	0.09	0	0.4	0.07	0.06	0.2	0	0	0.39
MAB_2002	UDP-N-acetylmuramoyl-tripeptide--D-alanyl-D-alanine ligase MurF	Rv2157c	murF	Probable UDP-N-acetylmuramoylalanyl-D-glutamyl-2,6-diaminopimelate-D-alanyl-D-alanyl ligase MurF	0.07	0.09	0.29	0	0.13	0.2	0	0.1	0.27	0	0.07	0.21
MAB_2003	Phospho-N-acetylmuramoyl-pentapeptide-transferaseMurX	Rv2156c	murX	Probable phospho-N-acetylmuramoyl-pentappeptidetransferase MurX	0.21	0.09	1.11	0.16	0.13	0.89	0	0	0.36	0	0.07	0.69
MAB_2004	UDP-N-acetylmuramoylalanine--D-glutamate ligase MurD	Rv2155c	murD	Probable UDP-N-acetylmuramoylalanine-D-glutamate ligase MurD	0.04	0	0.27	0.1	0	0.22	0.08	0	0.59	0	0	0.51
MAB_2005	Putative cell division protein FtsW	Rv2154c	ftsW	FtsW-like protein FtsW	10	7.75	14.15	9.41	4.41	14.58	9	6.44	11.19	5.9	5.41	8.46
MAB_2006	UDP-N-acetylglucosamine--N-acetylmuramyl-(pentapeptide) pyrophosphoryl-undecaprenol N-acetylglucosamine transferase MurG	Rv2153c	murG	Probable UPD-N-acetylglucosamine-N-acetylmuramyl-(pentapeptide) pyrophosphoryl-undecaprenol-N-acetylglucosamine transferase MurG	0.05	0.06	0.38	0	0	0.59	0	0	0.36	0.09	0.15	0.46
MAB_2007	UDP-N-acetylmuramate--L-alanine ligase MurC	Rv2152c	murC	Probable UDP-N-acetylmuramate-alanine ligase MurC	0.03	0.09	0.34	0	0	0.45	0	0	0.11	0.07	0	0.39
MAB_2008	Putative cell division protein FtsQ	Rv2151c	ftsQ	Possible cell division protein FtsQ	0	0	0.5	0	0	0.15	0	0	0.2	0.21	0	0.58
MAB_2009	Putative cell division protein FtsZ	Rv2150c	ftsZ	Cell division protein FtsZ	0	0	0.29	0	0	0.15	0	0	0.13	0.42	0	0.26
MAB_2010	Conserved hypothetical protein	Rv2149c	yfiH	Conserved protein YfiH	107.28	101.18	157.07	103.79	102.01	100.93	127.83	129.7	194.12	208.12	117.74	179.28
MAB_2011	Conserved hypothetical protein	Rv2148c	Rv2148c	Conserved protein	258.05	249.48	337.95	388.39	235.69	385.91	312.67	261.11	360.2	302.24	238.12	278.99
MAB_2012	Conserved hypothetical protein	Rv2147c	Rv2147c	Conserved hypothetical protein	41.5	24.7	34.28	14.5	26.44	14.12	42.71	32.67	52.36	50.72	35.02	40.97
MAB_2013c	Conserved hypothetical protein				193.93	198.33	270.99	212.45	241.69	271.13	172.61	211.49	261.58	196.83	203.67	263.03
MAB_2014c	Putative transcriptional regulator, ArsR				4.92	0.71	3.85	0	3.6	0.99	0	0	0.71	1.12	0	0.51
MAB_2015c	Conserved hypothetical protein				0.41	0.27	0.43	0	0.39	0.15	0.39	0.31	1.2	0.42	0	0.9
MAB_2016	Conserved hypothetical protein	Rv2146c	Rv2146c	Possible conserved transmembrane protein	0	0	0	0	0	0.95	0	0	1.71	0.34	0	0.72
MAB_2017	Hypothetical immunogenic protein antigen 84	Rv2145c	wag31	Diviva family protein Wag31	0.25	0.66	1.02	0	0	0.23	0	0.1	0.29	0.13	0	0.12
MAB_2018	Hypothetical protein MAB_2018	Rv2144c	Rv2144c	Probable transmembrane protein	1.64	2.14	2.89	0	0	0.4	0	0	0.18	0	0	0.51
MAB_2019	Putative VanY-type carboxypeptidase				150.83	139.19	149.28	151.64	155.25	163.42	159.39	154.39	160.98	143.27	148.98	171.77
[truncated: 2,944 more rows]

## Sheet: Decreased Media+TIG-LZD
Mabs annotations			TB annotation (orthologs)			TRANSIT output
#Orf	Name	Desc	If orthology, return TB locus	TB Name	TB Product	Sites	Mean Ctrl	Mean Exp	log2FC	Sum Ctrl	Sum Exp	Delta Mean	p-value	Adj. p-value
MAB_2172	-	Proteasome (beta subunit) PrcB	Rv2110c	prcB	Proteasome beta subunit PrcB; assembles with alpha subunit PrcA.	15	4.6	0	-6.99	207.6	1.63	-4.6	0	0
MAB_1202c	-	Conserved hypothetical protein	Rv1081c	Rv1081c	Probable conserved membrane protein	6	13.8	0.1	-6.92	249.3	2.07	-13.7	0.0022	0.03193
MAB_2414c	-	Conserved hypothetical protein (peptidase?)	Rv1845c	blaR	Possible sensor-transducer protein BlaR	14	3	0	-6.67	127.8	1.25	-3	0	0
MAB_3720c	-	Putative inosine-5\'-monophosphate dehydrognase GuaB3	Rv3410c	guaB3	Probable inosine-5'-monophosphate dehydrogenase GuaB3 (imp dehydrogenase) (inosinic acid dehydrogenase) (inosinate dehydrogenase) (imp oxidoreductase) (inosine-5'-monophosphate oxidoreductase) (IMPDH) (IMPD)	15	2.6	0	-6.65	117.5	1.17	-2.6	0	0
MAB_2362	-	Conserved hypothetical protein	Rv1697	Rv1697	Conserved hypothetical protein	15	28.2	0.3	-6.48	1267.1	14.2	-27.8	0	0
MAB_1361c	-	Probable O-methyltransferase	Rv1220c	Rv1220c	Probable methyltransferase	7	17.7	0.2	-6.47	372.6	4.2	-17.5	0.0001	0.00254
MAB_1655	-	Probable sulfate ABC transporter, ATP-binding protein SysA	Rv2397c	cysA1	Sulfate-transport ATP-binding protein ABC transporter CysA1	13	5.7	0.1	-6.09	220.5	3.23	-5.6	0	0
MAB_1652	-	Probable sulfate ABC transporter, sulfate-binding protein SubI	Rv2400c	subI	Probable sulfate-binding lipoprotein SubI	11	1.9	0	-5.99	64.2	1.01	-1.9	0.0009	0.01604
MAB_0320	-	Recombination protein RecR	Rv3715c	recR	Probable recombination protein RecR	9	4.5	0.1	-5.83	122.2	2.15	-4.4	0.0025	0.03545
MAB_2173	-	Proteasome (alpha subunit) PrcA	Rv2109c	prcA	Proteasome alpha subunit PrcA; assembles with beta subunit PrcB.	17	6	0.1	-5.82	307.9	5.43	-5.9	0	0
MAB_2763	-	Probable 6-phosphogluconolactonase	Rv1445c	devB	Probable 6-phosphogluconolactonase DevB (6PGL)	10	2.4	0	-5.68	72.8	1.42	-2.4	0	0
MAB_1031c	-	Probable manganese transport protein MntH	Rv0924c	mntH	Divalent cation-transport integral membrane protein MntH (BRAMP) (MRAMP)	23	11.8	0.2	-5.66	816.9	16.15	-11.6	0	0
MAB_4780	-	MaoC-like dehydratase				19	27	0.6	-5.51	1540	33.85	-26.4	0	0
MAB_0743c	-	Conserved hypothetical protein	Rv0817c	Rv0817c	Probable conserved exported protein	6	14	0.3	-5.48	252.6	5.64	-13.7	0	0
MAB_0490c	-	Putative adenylate cyclase	Rv3645	Rv3645	Probable conserved transmembrane protein	22	10	0.2	-5.43	660.3	15.31	-9.8	0	0
MAB_1654	-	Probable sulfate ABC transporter, permease protein CysW	Rv2398c	cysW	Probable sulfate-transport integral membrane protein ABC transporter CysW	11	4	0.1	-5.41	132.4	3.11	-3.9	0.002	0.02946
MAB_2363	-	Conserved hypothetical protein	Rv1698	mctB	Outer membrane protein MctB	11	6.9	0.2	-5.37	228.6	5.51	-6.8	0.0015	0.02381
MAB_2170	-	Conserved hypothetical protein (proteasome component?)	Rv2112c	dop	Deamidase of pup Dop	22	18.3	0.5	-5.19	1205.9	32.96	-17.8	0	0
MAB_0509c	-	Probable peptidase M1, membrane alanine aminopeptidase				33	30.6	0.9	-5.12	3032.7	87.01	-29.8	0	0
MAB_1974	-	Putative secreted protein	Rv2190c	Rv2190c	Conserved hypothetical protein	22	53	1.7	-4.96	3496.7	112.26	-51.3	0	0
MAB_2106c	-	Probable conserved lipoprotein LppL	Rv2138	lppL	Probable conserved lipoprotein LppL	22	10.1	0.3	-4.94	666.4	21.78	-9.8	0	0
MAB_2183	-	Conserved hypothetical protein	Rv2097c	pafA	Proteasome accessory factor a PafA	20	21.3	0.8	-4.77	1276.6	46.71	-20.5	0	0
MAB_1201c	-	Hypothetical transcription elongation factor GreA	Rv1080c	greA	Probable transcription elongation factor GreA (transcript cleavage factor GreA)	6	1.6	0.1	-4.51	29.1	1.28	-1.5	0.0023	0.03318
MAB_2162	-	Putative AAA-family ATPase	Rv2115c	mpa	Mycobacterial proteasome ATPase Mpa	24	10.7	0.5	-4.43	773.8	35.86	-10.2	0	0
MAB_3526c	-	Conserved hypothetical protein	Rv3207c	Rv3207c	Conserved protein	18	11.2	0.5	-4.37	607.2	29.43	-10.7	0.0002	0.00462
MAB_4437	-	Probable acyl-CoA dehydrogenase FadE	Rv0244c	fadE5	Probable acyl-CoA dehydrogenase FadE5	20	14.1	0.7	-4.34	848	41.98	-13.4	0	0
MAB_0505c	-	Putative glycosyl transferase	Rv3631	Rv3631	Possible transferase (possibly glycosyltransferase)	11	9.9	0.6	-4.07	326	19.39	-9.3	0	0
MAB_2366	-	Tyrosine recombinase XerD	Rv1701	Rv1701	Probable integrase/recombinase	10	2.9	0.2	-4.02	86.8	5.34	-2.7	0.0012	0.01981
MAB_3072	-	Putative acetyltransferase	Rv2747	argA	Probable L-glutamate alpha-N-acetyltranferase ArgA (alpha-N-acetylglutamate synthase)	9	2.5	0.2	-3.9	67.1	4.5	-2.3	0.0002	0.00462
MAB_1665	-	Heat-inducible transcription repressor HrcA	Rv2374c	hrcA	Probable heat shock protein transcriptional repressor HrcA	16	3.2	0.2	-3.88	153.7	10.44	-3	0	0
MAB_1304	-	Conserved hypothetical protein	Rv1159	pimE	Mannosyltransferase PimE	23	15.9	1.1	-3.87	1098.4	75.33	-14.8	0	0
MAB_0421	-	Possible membrane-associated serine protease	Rv3671c	Rv3671c	Membrane-associated serine protease	19	141	9.7	-3.86	8039.3	552.69	-131.3	0	0
MAB_2807	-	Major facilitator superfamily MFS_1	Rv1410c	Rv1410c	Aminoglycosides/tetracycline-transport integral membrane protein	21	1.7	0.1	-3.84	109.3	7.64	-1.6	0	0
MAB_1443	-	Probable modification methylase HemK	Rv1300	hemK	Probable HemK protein homolog HemK	12	2.2	0.2	-3.8	80.1	5.73	-2.1	0.0001	0.00254
MAB_1087	-	Probable molybdopterin biosynthesis protein MoeA1	Rv0994	moeA1	Probable molybdopterin biosynthesis protein MoeA1	17	311.5	22.6	-3.79	15886.8	1152.31	-288.9	0	0
MAB_2304c	-	Conserved hypothetical protein	Rv0455c	Rv0455c	Conserved protein	14	70.4	5.1	-3.79	2957.1	213.26	-65.3	0	0
MAB_1055c	-	Conserved hypothetical protein (peptidase?)	Rv0950c	Rv0950c	Conserved hypothetical protein	15	2.6	0.2	-3.77	116.7	8.53	-2.4	0.0016	0.02515
MAB_4026c	-	Probable transcriptional regulatory protein TetR				15	181.6	13.7	-3.73	8171.3	615.77	-167.9	0	0
MAB_1049	-	Putative transcription regulator protein				11	13.9	1.1	-3.63	459.5	37.2	-12.8	0.0002	0.00462
MAB_1985	-	Conserved hypothtical membrane protein				24	231.8	19.2	-3.6	16690.4	1379.24	-212.7	0	0
MAB_1251c	-	Conserved hypothetical protein (putative fructose-1,6-bisphosphatase?)	Rv1099c	glpX	Fructose 1,6-bisphosphatase GlpX	10	3.6	0.3	-3.58	107.4	9	-3.3	0.0017	0.0263
MAB_3295	-	Putative transcriptional regulator, IclR family	Rv2989	Rv2989	Probable transcriptional regulatory protein	10	22	1.9	-3.55	659.8	56.28	-20.1	0.0001	0.00254
MAB_2782c	-	Conserved hypothetical protein	Rv1422	Rv1422	Conserved hypothetical protein	14	3.2	0.3	-3.48	133.8	12	-2.9	0	0
MAB_4057c	-	Hypothetical glycosyl transferase	Rv0486	mshA	Glycosyltransferase MshA	24	12.5	1.2	-3.39	898.5	85.48	-11.3	0	0
MAB_2407	-	Glycine dehydrogenase	Rv1832	gcvB	Probable glycine dehydrogenase GcvB (glycine decarboxylase) (glycine cleavage system P-protein)	55	0.5	0.1	-3.37	88.2	8.56	-0.5	0	0
MAB_4360c	-	Possible transcriptional TetR regulatory protein				15	8.8	0.9	-3.37	396.7	38.41	-8	0	0
MAB_3475c	-	Putative cell division ATP-binding protein FtsE	Rv3102c	ftsE	Putative cell division ATP-binding protein FtsE (septation component-transport ATP-binding protein ABC transporter)	10	8.8	0	-3.29	263.9	0	-8.8	0	0
MAB_0872	-	Probable cold shock-like protein B CspB	Rv0871	cspB	Probable cold shock-like protein B CspB	4	20.7	2.2	-3.24	248.4	26.33	-18.5	0.0012	0.01981
MAB_4906	-	Putative transcriptional regulator, PadR family	Rv0047c	Rv0047c	Conserved protein	10	8.6	0.9	-3.22	257	27.5	-7.7	0.0001	0.00254
MAB_0205c	-	Conserved hypothetical protein	Rv3779	Rv3779	Probable conserved transmembrane protein alanine and leucine rich	42	13.1	1.4	-3.19	1650.3	180.24	-11.7	0	0
MAB_0533	-	Cell division protein FtsH homolog	Rv3610c	ftsH	Membrane-bound protease FtsH (cell division protein)	31	1.8	0.2	-3.18	168.2	18.6	-1.6	0.0005	0.00996
MAB_2103	-	Conserved hypothetical protein	Rv2140c	TB18.6	Conserved protein TB18.6	8	47.2	5.3	-3.16	1133.3	126.46	-42	0.0018	0.02733
MAB_0869c	-	Probable resuscitation-promoting factor RpfA	Rv0867c	rpfA	Possible resuscitation-promoting factor RpfA	9	757.5	85.3	-3.15	20451.6	2303.91	-672.1	0	0
MAB_2397	-	Preprotein translocase secA 2 subunit	Rv1821	secA2	Possible preprotein translocase ATPase SecA2	29	2.3	0.3	-3.09	201.8	23.64	-2	0	0
MAB_0742c	-	Probable thioredoxin ThiX	Rv0816c	thiX	Probable thioredoxin ThiX	7	79.2	9.4	-3.07	1662.2	198.26	-69.7	0.0006	0.01158
MAB_4506	-	tRNA (guanine-N(7)-)-methyltransferase	Rv0208c	Rv0208c	Hypothetical methlytransferase (methylase)	7	247.2	31.4	-2.98	5191.9	659.8	-215.8	0.0001	0.00254
MAB_1712	-	Conserved hypothetical protein				8	89.8	11.7	-2.94	2155.9	281.19	-78.1	0	0
MAB_3204c	-	Tyrosine recombinase XerC	Rv2894c	xerC	Probable integrase/recombinase XerC	12	2.3	0.3	-2.91	82.9	11.04	-2	0.0002	0.00462
MAB_3170c	-	Probable protease/peptidase	Rv2869c	rip	Membrane bound metalloprotease	19	111.4	14.9	-2.9	6348.1	851.37	-96.4	0	0
MAB_2408c	-	Conserved hypothetical protein	Rv1836c	Rv1836c	Conserved protein	23	69.8	9.4	-2.89	4813.4	651.03	-60.3	0	0
MAB_3531	-	Probable ATP-dependent DEAD-box RNA helicase	Rv3211	rhlE	Probable ATP-dependent RNA helicase RhlE	16	7.8	1	-2.89	373.4	50.34	-6.7	0	0
MAB_0959	-	Probable enoyl-CoA hydratase/isomerase	Rv0905	echA6	Possible enoyl-CoA hydratase EchA6 (enoyl hydrase) (unsaturated acyl-CoA hydratase) (crotonase)	8	64.9	9.1	-2.83	1557.8	219.32	-55.8	0	0
MAB_0185c	-	Probable arabinosyltransferase B	Rv3795	embB	Integral membrane indolylacetylinositol arabinosyltransferase EmbB (arabinosylindolylacetylinositol synthase)	50	40.2	6	-2.74	6027.9	902.09	-34.2	0.0006	0.01158
MAB_1455	-	Conserved hypothetical protein	Rv1312	Rv1312	Conserved hypothetical secreted protein	9	17.9	2.7	-2.74	482.9	72.46	-15.2	0	0
MAB_1921	-	Glutamate-ammonia-ligase adenylyltransferase GlnE	Rv2221c	glnE	Glutamate-ammonia-ligase adenylyltransferase GlnE (glutamine-synthetase adenylyltransferase)	37	0.7	0.1	-2.74	76.7	11.47	-0.6	0.0001	0.00254
MAB_2760	-	Probable transaldolase	Rv1448c	tal	Probable transaldolase Tal	14	44.2	6.6	-2.74	1854.6	277.08	-37.6	0	0
MAB_3028	-	RNA polymerase sigma factor	Rv2710	sigB	RNA polymerase sigma factor SigB	10	13	2	-2.74	390.9	58.53	-11.1	0	0
MAB_1003c	-	Conserved hypothetical protein				23	9.2	1.4	-2.7	631.8	97.06	-7.7	0	0
MAB_1530	-	Probable conserved lipoprotein LppS	Rv2518c	ldtB	Probable L,D-transpeptidase LdtB	26	48.5	8	-2.6	3781.6	625.32	-40.5	0	0
MAB_2349	-	Conserved hypothetical protein				3	11.4	1.9	-2.59	102.8	17.07	-9.5	0.0006	0.01158
MAB_0176	-	Antigen 85-A precursor	Rv3804c	fbpA	Secreted antigen 85-a FbpA (mycolyl transferase 85A) (fibronectin-binding protein A) (antigen 85 complex A)	22	276.2	48.3	-2.52	18226.8	3188.33	-227.9	0	0
MAB_2303	-	Putative membrane protein, MmpL				55	289.4	51.9	-2.48	47754.9	8563.41	-237.5	0	0
MAB_0875c	-	Conserved hypothetical protein	Rv0876c	Rv0876c	Possible conserved transmembrane protein	23	125.2	22.6	-2.47	8641.8	1558.93	-102.6	0	0
MAB_3868c	-	DNA-directed RNA polymerase beta\' chain	Rv0668	rpoC	DNA-directed RNA polymerase (beta' chain) RpoC (transcriptase beta' chain) (RNA polymerase beta' subunit).	52	3.2	0.6	-2.45	504.3	92.29	-2.6	0.0014	0.02258
MAB_0731	-	Probable aminotransferase, class IV	Rv0812	Rv0812	Probable amino acid aminotransferase	15	58.6	10.9	-2.43	2635.1	489.69	-47.7	0.0018	0.02733
MAB_1124c	-	Probable para-aminobenzoate synthase component I	Rv1005c	pabB	Probable para-aminobenzoate synthase component I PABD	16	8.5	1.6	-2.42	409.4	76.6	-6.9	0.0019	0.0285
MAB_3589c	-	Probable conserved lipoprotein LpqB	Rv3244c	lpqB	Probable conserved lipoprotein LpqB	27	62.5	11.7	-2.41	5061.9	951.57	-50.7	0	0
MAB_1404	-	Probable acyltransferase	Rv1254	Rv1254	Probable acyltransferase	31	0.9	0.2	-2.4	81.3	15.37	-0.7	0.001	0.0172
MAB_0523	-	Hypoxanthine phosphoribosyltransferase (HPT)	Rv3624c	hpt	Hypoxanthine-guanine phosphoribosyltransferase Hpt (HGPRT) (HGPRTase) (hypoxanthine phosphoribosyltransferase) (imp pyrophosphorylase) (imp diphosphorylase) (transphosphoribosyltransferase) (guanine phosphoribosyltransferase)	10	11	2.1	-2.37	328.7	63.51	-8.8	0.0009	0.01604
MAB_2185	-	Conserved hypothetical protein	Rv2096c	pafB	Proteasome accessory factor B PafB	15	33.2	6.4	-2.37	1493.4	288.27	-26.8	0.0001	0.00254
MAB_0647	-	Possible transcriptional regulatory protein TetR	Rv0067c	Rv0067c	Possible transcriptional regulatory protein (possibly TetR-family)	8	26.4	5.1	-2.36	633.8	123.16	-21.3	0.0001	0.00254
MAB_0004	recF	DNA replication and repair protein RecF	Rv0003	recF	DNA replication and repair protein RecF (single-strand DNA binding protein)	17	36.7	7.3	-2.33	1870.9	370.81	-29.4	0	0
MAB_0177	-	Antigen 85-A/B/C precursor				22	428.4	86.4	-2.31	28271.7	5704.84	-341.9	0	0
MAB_2728c	-	Hypothetical invasion protein Inv1	Rv1477	ripA	Peptidoglycan hydrolase	26	20	4.1	-2.31	1562.1	315.93	-16	0.0001	0.00254
MAB_3474c	-	Cell division protein FtsX homolog	Rv3101c	ftsX	Putative cell division protein FtsX (septation component-transport integral membrane protein ABC transporter)	15	9.8	2	-2.3	441.1	89.82	-7.8	0.0011	0.01866
MAB_1036	-	Putative TetR-family transcriptional regulator				8	45.3	9.4	-2.27	1086.2	224.55	-35.9	0.0001	0.00254
MAB_3406	-	Probable geranylgeranyl reductase				15	10.7	2.2	-2.27	482.9	100.14	-8.5	0	0
MAB_0599	-	Probable transcriptional regulator TetR family	Rv3557c	Rv3557c	Transcriptional regulatory protein (probably TetR-family)	12	18.2	3.8	-2.26	654.6	136.86	-14.4	0	0
MAB_1076	-	Mycobacterial persistence regulator MrpA (two component response transcriptional regulatory protein)	Rv0981	mprA	Mycobacterial persistence regulator MRPA (two component response transcriptional regulatory protein)	12	21.4	4.5	-2.26	772.2	161.53	-17	0	0
MAB_1468c	-	Putative glucanase GlgE	Rv1327c	glgE	M1P-dependent maltosyltransferase GlgE	38	0.6	0.1	-2.25	66.1	13.86	-0.5	0.0002	0.00462
MAB_4449c	-	Putative transcriptional regulator, TetR family	Rv0238	Rv0238	Possible transcriptional regulatory protein (probably TetR-family)	10	253.3	53.7	-2.24	7598.5	1609.7	-199.6	0	0
MAB_0552c	-	Probable conserved lipoprotein LpqF	Rv3593	lpqF	Probable conserved lipoprotein LpqF	24	324.9	69.8	-2.22	23393.4	5028.44	-255.1	0	0
MAB_2849c	-	Conserved hypothetical protein (aminodeoxychorismate lyase?)	Rv2553c	Rv2553c	Probable conserved membrane protein	15	27.1	5.8	-2.21	1219.5	263.04	-21.3	0.0003	0.0065
MAB_1915	-	Probable fatty-acid-coa ligase FadD				28	40.2	8.7	-2.2	3376.4	734	-31.5	0	0
MAB_2186	-	Conserved hypothetical protein	Rv2095c	pafC	Proteasome accessory factor C PafC	18	9.8	2.2	-2.18	531.7	116.96	-7.7	0.0001	0.00254
MAB_4046c	-	Putative transcriptional regulator, TetR family				25	69.6	15.4	-2.18	5220.8	1152.27	-54.2	0	0
MAB_4529	-	Putative membrane protein, MmpL	Rv0202c	mmpL11	Probable conserved transmembrane transport protein MmpL11	37	5.5	1.2	-2.16	607.2	136	-4.2	0	0
MAB_1351c	-	Putative glycosyltransferase	Rv1212c	glgA	Putative glycosyl transferase GlgA	17	152.4	34.3	-2.15	7772.2	1747.17	-118.1	0	0
MAB_2744c	-	Conserved hypothetical protein	Rv1466	Rv1466	Conserved protein	5	40.8	9.3	-2.14	612.3	138.84	-31.6	0.0006	0.01158
MAB_1963	-	Putative membrane protein, MmpS family	Rv2198c	mmpS3	Probable conserved membrane protein MmpS3	10	203.4	47.7	-2.09	6102.1	1430.34	-155.7	0	0
MAB_2302	-	Probable conserved membrane protein, MmpS				5	168.2	39.8	-2.08	2522.8	597.27	-128.4	0.0002	0.00462
MAB_4224	-	Probable serine/threonine-protein kinase	Rv0410c	pknG	Serine/threonine-protein kinase PknG (protein kinase G) (STPK G)	34	384.1	90.8	-2.08	39173.6	9256.53	-293.3	0	0
MAB_0543	-	Conserved hypothetical protein (Bvg accessory factor?)	Rv3600c	Rv3600c	Conserved protein	12	120.5	29.1	-2.05	4339.6	1047.4	-91.4	0	0
MAB_0984c	-	Putative transcriptional regulator, TetR family	Rv3855	ethR	Transcriptional regulatory repressor protein (TetR-family) EthR	12	40.6	9.8	-2.04	1460.8	354.01	-30.7	0	0
MAB_1949	-	Probable aminomethyltransferase/Glycine cleavage system T protein	Rv2211c	gcvT	Probable aminomethyltransferase GcvT (glycine cleavage system T protein)	19	1	0.2	-2.01	56.9	14.16	-0.7	0.0036	0.04736
MAB_4086	-	Possible TetR-family transcriptional regulator	Rv0472c	Rv0472c	Probable transcriptional regulatory protein (possibly TetR-family)	19	171	43	-1.99	9744.4	2452.69	-127.9	0	0
MAB_1876c	-	Probable propionyl-CoA carboxylase beta chain 6	Rv2247	accD6	Acetyl/propionyl-CoA carboxylase (beta subunit) AccD6	13	45.6	11.5	-1.98	1777.1	449.69	-34	0	0
MAB_2577	-	Putative TetR-family transcriptional regulator				7	53.7	13.8	-1.96	1126.9	289.8	-39.9	0	0
MAB_4951c	gidB	Methyltransferase GidB (glucose-inhibited division protein B)	Rv3919c	gid	Probable glucose-inhibited division protein B Gid	14	35.3	9.2	-1.94	1482.5	386.39	-26.1	0	0
MAB_2023c	-	Putative LacI-family transcriptional regulator	Rv3575c	Rv3575c	Transcriptional regulatory protein (probably LacI-family)	22	10.5	2.8	-1.93	695.4	182.49	-7.8	0	0
MAB_2206	-	Possible polyprenol-phosphate-mannose synthase 2 (Ppm2)	Rv2051c	ppm1	Polyprenol-monophosphomannose synthase Ppm1	18	120.3	31.5	-1.93	6498.3	1699.52	-88.9	0	0
MAB_4222	-	Conserved hypothetical protein	Rv0412c	Rv0412c	Possible conserved membrane protein	22	716.9	187.8	-1.93	47314.6	12393.5	-529.1	0	0
MAB_1518	-	Conserved hypothetical protein				11	18.6	4.9	-1.92	614.1	162.09	-13.7	0.0038	0.04881
MAB_4094c	-	Probable 3-hydroxybutyryl-CoA dehydrogenase	Rv0468	fadB2	3-hydroxybutyryl-CoA dehydrogenase FadB2 (beta-hydroxybutyryl-CoA dehydrogenase) (BHBD)	13	14.6	4	-1.87	569.3	155.46	-10.6	0	0
MAB_4223	-	Probable glutamine-binding protein GlnH	Rv0411c	glnH	Probable glutamine-binding lipoprotein GlnH (GLNBP)	18	191.1	52.1	-1.87	10317.4	2813.26	-139	0	0
MAB_0560	-	Conserved hypothetical protein	Rv3484	cpsA	Possible conserved protein CpsA	29	268.2	74.2	-1.85	23333.9	6451.86	-194	0	0
MAB_1589	-	Putative transcriptional regulator, TetR family				6	51	14.2	-1.84	917.4	255.97	-36.7	0.0005	0.00996
MAB_3559c	-	Conserved hypothetical protein				9	4.1	1.1	-1.82	109.7	31.03	-2.9	0	0
MAB_3724c	-	Probable RNA polymerase sigma-D factor	Rv3414c	sigD	Probable alternative RNA polymerase sigma-D factor SigD	14	294	83.4	-1.82	12346.3	3502.23	-210.6	0	0
MAB_1978c	-	Probable long-chain-fatty-acid--CoA ligase FadD	Rv2187	fadD15	Long-chain-fatty-acid-CoA ligase FadD15 (fatty-acid-CoA synthetase) (fatty-acid-CoA synthase)	27	2	0.6	-1.81	160	45.73	-1.4	0.0011	0.01866
MAB_4948c	-	Conserved hypothetical protein	Rv3916c	Rv3916c	Conserved hypothetical protein	8	173.2	49.3	-1.81	4156.2	1182.59	-123.9	0	0
MAB_1061	-	34 kDa antigenic protein homolog				19	50.4	14.5	-1.8	2873.5	825.55	-35.9	0	0
MAB_2995	-	Trk system potassium uptake protein CeoC	Rv2692	ceoC	TRK system potassium uptake protein CeoC	7	4.1	1.2	-1.77	86.6	25.42	-2.9	0.0024	0.03443
MAB_4312	-	Putative TetR-family transcriptional regulator				9	338.9	99.6	-1.77	9151.1	2689.03	-239.3	0	0
MAB_2411c	-	Conserved hypothetical protein	Rv1842c	Rv1842c	Conserved hypothetical membrane protein	12	106	31.7	-1.74	3817.1	1141.98	-74.3	0	0
MAB_4545	-	Dihydroxy-acid dehydratase (IlvD)	Rv0189c	ilvD	Probable dihydroxy-acid dehydratase IlvD (dad)	19	24.5	7.5	-1.7	1397.6	429.79	-17	0	0
MAB_1130	-	Conserved hypothetical protein	Rv1009	rpfB	Probable resuscitation-promoting factor RpfB	15	16.6	5.2	-1.68	747.1	233.93	-11.4	0.0001	0.00254
MAB_2752	-	Probable ATP-binding protein ABC transporter	Rv1458c	Rv1458c	Probable unidentified antibiotic-transport ATP-binding protein ABC transporter	12	62.7	19.6	-1.68	2257.6	705.33	-43.1	0	0
MAB_3948	-	Conserved hypothetical protein	Rv0546c	Rv0546c	Conserved protein	11	72.4	22.7	-1.67	2388	748.61	-49.7	0	0
MAB_2731	-	Putative transcriptional regulator, TetR family	Rv1474c	Rv1474c	Probable transcriptional regulatory protein	7	16.4	5.2	-1.66	343.6	108.75	-11.2	0	0
MAB_1640	-	GTP-binding protein LepA	Rv2404c	lepA	Probable GTP-binding protein LepA (GTP-binding elongation factor)	30	32.7	10.4	-1.65	2942.2	940.5	-22.2	0	0
MAB_2753	-	Probable ABC transporter, permease	Rv1457c	Rv1457c	Probable unidentified antibiotic-transport integral membrane ABC transporter	7	28.6	9.1	-1.65	599.8	191.12	-19.5	0.0003	0.0065
MAB_4265c	-	Chaperone ClpB	Rv0384c	clpB	Probable endopeptidase ATP binding protein (chain B) ClpB (ClpB protein) (heat shock protein F84.1)	29	36.7	11.7	-1.65	3194.7	1017.08	-25	0	0
MAB_4427c	-	Putative transcriptional regulator				8	106.8	34.1	-1.65	2564.3	819.06	-72.7	0	0
MAB_0156c	-	Iron-sulfur cluster-binding protein, RIESKE family	Rv3818	Rv3818	Unknown protein	31	241.7	77.5	-1.64	22475.1	7208	-164.2	0	0
MAB_4885	-	Conserved hypothetical protein				7	606.4	194	-1.64	12734.2	4074.27	-412.4	0	0
MAB_3025	-	Possible ribonuclease BN	Rv2707	Rv2707	Probable conserved transmembrane alanine and leucine rich protein	12	19.6	6.3	-1.63	706	227.58	-13.3	0	0
MAB_3142c	-	Putative transmembrane efflux protein	Rv2846c	efpA	Possible integral membrane efflux protein EfpA	24	6.3	2	-1.63	451.6	145.97	-4.2	0	0
MAB_4687	-	Putative transcriptional regulator, TetR family				9	223	72.1	-1.63	6021.7	1947.22	-150.9	0	0
MAB_4269	-	Probable monooxygenase	Rv0385	Rv0385	Probable monooxygenase	24	107.3	35.1	-1.61	7727.6	2529.15	-72.2	0	0
MAB_2290	-	Probable transcriptional regulator, TetR				15	28.9	9.5	-1.6	1300	428.5	-19.4	0	0
MAB_3898c	-	Conserved hypothetical protein	Rv0635	hadA	(3R)-hydroxyacyl-ACP dehydratase subunit HadA	13	60.9	20.2	-1.59	2374.2	787.7	-40.7	0.0002	0.00462
MAB_2736c	-	Probable macrolide ABC transporter, ATP-binding protein	Rv1473	Rv1473	Probable macrolide-transport ATP-binding protein ABC transporter	23	79.6	26.9	-1.57	5490.3	1853.6	-52.7	0	0
MAB_0038c	-	Possible forkhead-associated protein	Rv0019c	fhaB	Conserved protein with FHA domain, FhaB	16	869.2	295.9	-1.55	41723.2	14201.8	-573.4	0.0002	0.00462
MAB_4597c	-	Putative Mce family protein				17	41.7	14.3	-1.54	2124.7	730.12	-27.3	0.0006	0.01158
MAB_0151c	-	Conserved hypothetical protein	Rv3835	Rv3835	Conserved membrane protein	20	114.1	39.5	-1.53	6843.7	2371.18	-74.5	0	0
MAB_3843	-	Conserved hypothetical protein	Rv2319c	Rv2319c	Universal stress protein family protein	12	35.5	12.3	-1.53	1279	441.67	-23.3	0.0036	0.04736
MAB_4924	-	Conserved hypothetical protein	Rv0040c	mtc28	Secreted proline rich protein Mtc28 (proline rich 28 kDa antigen)	10	733.2	260.9	-1.49	21994.6	7827.47	-472.2	0.0007	0.01315
MAB_0748	-	Putative phosphate ABC transporter, permease protein				17	124.4	44.5	-1.48	6344.1	2269.1	-79.9	0	0
MAB_p20c	-	Cobyrinic acid a,c-diamine synthase or chromosome partitioning protein ParA (plasmid)				11	9	3.3	-1.46	296.1	107.74	-5.7	0	0
MAB_2410c	-	Conserved hypothetical protein	Rv1841c	Rv1841c	Conserved hypothetical membrane protein	20	181.6	68	-1.42	10894.7	4081.83	-113.5	0	0
MAB_3033	-	Conserved hypothetical protein	Rv2714	Rv2714	Conserved alanine and leucine rich protein	14	119.6	44.7	-1.42	5022.8	1877.39	-74.9	0	0
MAB_2190	-	Conserved hypothetical protein	Rv2091c	Rv2091c	Probable membrane protein	15	21.9	8.3	-1.41	987.1	371.98	-13.7	0	0
MAB_0508c	-	Conserved hypothetical protein	Rv3630	Rv3630	Probable conserved integral membrane protein	15	103.5	39.3	-1.4	4659.2	1769.73	-64.2	0	0
MAB_4901c	-	Penicillin-binding protein	Rv0050	ponA1	Probable bifunctional penicillin-binding protein 1A/1B PonA1 (murein polymerase) (PBP1): penicillin-insensitive transglycosylase (peptidoglycan TGASE) + penicillin-sensitive transpeptidase (DD-transpeptidase)	34	62.2	23.6	-1.4	6344.2	2411.01	-38.6	0	0
MAB_4014	-	Conserved hypothetical protein	Rv0495c	Rv0495c	Conserved hypothetical protein	8	65.1	24.9	-1.39	1563	597.19	-40.2	0.001	0.0172
MAB_1543	-	Conserved hypothetical protein	Rv0559c	Rv0559c	Possible conserved secreted protein	7	22.2	8.6	-1.38	466.8	179.7	-13.7	0.0004	0.0082
MAB_3681	-	Probable penicillin-binding protein DacB1	Rv3330	dacB1	Probable penicillin-binding protein DacB1 (D-alanyl-D-alanine carboxypeptidase) (DD-peptidase) (DD-carboxypeptidase) (PBP) (DD-transpeptidase) (serine-type D-ala-D-ala carboxypeptidase) (D-amino acid hydrolase)	15	25.8	9.9	-1.38	1160.2	447.11	-15.8	0	0
MAB_2562c	-	Probable transcriptional regulatory protein ArsR	Rv0081	Rv0081	Probable transcriptional regulatory protein	3	105.1	41	-1.36	946.1	369.27	-64.1	0.0019	0.0285
MAB_4114	-	Conserved hypothetical protein				9	194.5	76.5	-1.35	5251.7	2065.37	-118	0	0
MAB_4896c	rplI	50S ribosomal protein L9	Rv0056	rplI	50S ribosomal protein L9 RplI	5	762	300.4	-1.34	11430.7	4505.79	-461.7	0	0
MAB_0876	-	Conserved hypothetical protein	Rv0877	Rv0877	Conserved hypothetical protein	17	368.8	147	-1.33	18806.4	7497.21	-221.7	0	0
MAB_2182c	-	Hypothetical glycosyl transferase				10	170.5	68.2	-1.32	5115.2	2046.71	-102.3	0.0002	0.00462
MAB_0085c	-	Putative transcriptional regulator	Rv3405c	Rv3405c	Possible transcriptional regulatory protein	8	225.9	91.6	-1.3	5422.8	2199.18	-134.3	0	0
MAB_3565	-	Putative transcriptional regulator, TetR family				9	11.4	4.6	-1.3	309	125.38	-6.8	0.0002	0.00462
MAB_4928c	-	Conserved hypothetical protein	Rv0038	Rv0038	Conserved protein	9	1635.2	665.7	-1.3	44149.2	17975.2	-969.4	0.001	0.0172
MAB_2470c	-	Catalase/peroxidase (KatG)	Rv1908c	katG	Catalase-peroxidase-peroxynitritase T KatG	32	72.1	29.6	-1.29	6924.2	2837.76	-42.6	0	0
MAB_3216c	-	Putative transcriptional regulator, TetR family				11	37.1	15.3	-1.28	1225.6	504.26	-21.9	0.0002	0.00462
MAB_3735c	-	Probable ribosomal-protein-alanine acetyltransferase RimI	Rv3420c	rimI	Ribosomal-protein-alanine acetyltransferase RimI (acetylating enzyme for N-terminal of ribosomal protein S18)	11	25.8	10.6	-1.28	852.5	350.81	-15.2	0.0012	0.01981
MAB_1869c	-	Probable zinc-dependent alcohol dehydrogenase AdhE2	Rv2259	mscR	S-nitrosomycothiol reductase MscR	12	107.1	44.5	-1.27	3856.4	1602.91	-62.6	0	0
MAB_3018	-	Putative transcriptional regulator, GntR family	Rv0586	mce2R	Probable transcriptional regulatory protein Mce2R (GntR-family)	9	14	5.9	-1.26	378	158.37	-8.1	0.0007	0.01315
MAB_4935	-	MutT/NUDIX family protein	Rv3908	mutT4	Possible mutator protein MutT4	10	452.6	189.4	-1.26	13578	5682.96	-263.2	0	0
MAB_0860c	-	Probable DNA helicase	Rv0861c	ercc3	DNA helicase Ercc3	24	78.7	33.2	-1.25	5668.2	2387.28	-45.6	0	0
MAB_0962	-	Probable cation-transporting ATPase E	Rv0908	ctpE	Probable metal cation transporter ATPase P-type CtpE	29	3.9	1.6	-1.25	336.3	141.64	-2.2	0.0038	0.04881
MAB_4929	-	Conserved hypothetical protein	Rv0037c	Rv0037c	Probable conserved integral membrane protein	15	1042.4	437.1	-1.25	46909.1	19671.6	-605.3	0	0
MAB_0175	-	Antigen 85-C precursor				22	304	128.3	-1.24	20063.6	8470.35	-175.7	0	0
MAB_0220c	-	Putative phenylalanine aminotransferase	Rv3772	hisC2	Probable histidinol-phosphate aminotransferase HisC2 (imidazole acetol-phosphate transaminase) (imidazolylacetolphosphate aminotransferase)	21	130.9	55.3	-1.24	8245.1	3481.6	-75.6	0.0018	0.02733
MAB_2164	-	Conserved hypothetical protein	Rv0736	rslA	Anti-sigma factor RslA	12	69.4	29.7	-1.23	2497.4	1068.03	-39.7	0.0023	0.03318
MAB_3641	-	Putative thiosulfate sulfurtransferase	Rv3283	sseA	Probable thiosulfate sulfurtransferase SseA (rhodanese) (thiosulfate cyanide transsulfurase) (thiosulfate thiotransferase)	21	66.6	28.7	-1.21	4194.6	1808.44	-37.9	0	0
MAB_4594c	-	Putative Mce family protein				19	53.5	23.2	-1.21	3048.8	1321.99	-30.3	0.0001	0.00254
MAB_3083c	-	Conserved hypothetical protein	Rv2752c	Rv2752c	Conserved hypothetical protein	26	25.6	11.3	-1.18	1996.4	883.8	-14.3	0	0
MAB_0747	-	Putative phosphate ABC transporter, permease protein				19	401.9	178.5	-1.17	22910	10173.4	-223.5	0	0
MAB_0749	-	Probable phosphate import ABC transporter ATP-binding protein PstB				10	130.4	57.8	-1.17	3912	1735.2	-72.6	0.0025	0.03545
MAB_3540c	-	Probable two component sensor kinase	Rv3220c	Rv3220c	Probable two component sensor kinase	19	23.6	10.5	-1.17	1344.8	596.99	-13.1	0.0001	0.00254
MAB_4595c	-	Putative Mce family protein				12	24.9	11.2	-1.16	898.2	403.17	-13.7	0.0002	0.00462
MAB_4634c	-	Putative TetR-family transcriptional regulator				6	165.5	73.8	-1.16	2978.7	1328.96	-91.7	0.0016	0.02515
MAB_0949c	-	Hypothetical aminotransferase				28	12.1	5.5	-1.15	1020.3	461.15	-6.7	0.0009	0.01604
MAB_4180	-	Putative transcriptional regulator, IclR family				19	71.7	32.4	-1.15	4089.2	1846.28	-39.4	0	0
MAB_2648c	-	Putative transcriptional regulator, MarR family				5	135.2	61.6	-1.13	2028.7	924.43	-73.6	0.0004	0.0082
MAB_4599c	-	Putative Mce family protein				18	28.7	13.1	-1.13	1549.7	708.75	-15.6	0	0
MAB_0812	-	Putative transcriptional regulator, IclR				16	15.7	7.3	-1.11	754.6	349.86	-8.4	0.0003	0.0065
MAB_2543c	-	Putative transcriptional regulator, TetR family				13	58	26.8	-1.11	2261.6	1046.74	-31.2	0.0001	0.00254
MAB_3602c	-	Conserved hypothetical protein	Rv3256c	Rv3256c	Conserved protein	12	13	6	-1.11	467.7	217.4	-7	0.0031	0.04237
MAB_0753c	-	Probable tRNA-dihydrouridine synthase	Rv0823c	Rv0823c	Possible transcriptional regulatory protein	14	363	169.1	-1.1	15245	7100.34	-193.9	0	0
MAB_1580	-	Trigger factor (TF)	Rv2462c	tig	Probable trigger factor (TF) protein Tig	6	35.7	16.6	-1.1	643	299.49	-19.1	0.0018	0.02733
MAB_1456c	-	Conserved hypothetical protein (cobalamin adenosyltransferase?)	Rv1314c	Rv1314c	Conserved protein	15	75.8	35.5	-1.09	3411.9	1597.44	-40.3	0	0
MAB_2976	-	Conserved hypothetical protein (possible reductase)	Rv2671	ribD	Possible bifunctional enzyme riboflavin biosynthesis protein RibD: diaminohydroxyphosphoribosylaminopyrimidine deaminase (riboflavin-specific deaminase) + 5-amino-6-(5-phosphoribosylamino)uracil reductase (HTP reductase)	11	72.7	34.4	-1.08	2397.8	1135.7	-38.2	0.0013	0.02125
MAB_4022c	-	Probable oxidoreductase				15	32.1	15.2	-1.08	1446.2	685.65	-16.9	0.0014	0.02258
MAB_4230c	-	F420-dependent glucose-6-phosphate dehydrogenase	Rv0407	fgd1	F420-dependent glucose-6-phosphate dehydrogenase Fgd1	15	199.5	94.5	-1.08	8978.8	4253.95	-105	0	0
MAB_4900c	-	Conserved hypothetical protein	Rv0051	Rv0051	Probable conserved transmembrane protein	28	830.7	395.4	-1.07	69780	33212	-435.3	0	0
MAB_1252	-	Conserved hypothetical protein	Rv1100	Rv1100	Conserved protein	10	109.1	52.3	-1.06	3272	1570.2	-56.7	0.0016	0.02515
MAB_0746	-	Putative phosphate ABC transporter, phosphate-binding protein				18	63.1	30.5	-1.05	3406	1648.42	-32.5	0	0
MAB_1084c	-	Conserved hypothetical protein	Rv0991c	Rv0991c	Conserved serine rich protein	3	493.5	237.6	-1.05	4441.2	2138.41	-255.9	0.0017	0.0263
MAB_4946	-	Putative transcriptional regulator, TetR				12	281.4	136.4	-1.05	10130	4909.12	-145	0.0001	0.00254
MAB_0126c	-	Possible bacterioferritin BfrB	Rv3841	bfrB	Bacterioferritin BfrB	9	628.3	304.7	-1.04	16965.1	8226.24	-323.7	0.0001	0.00254
MAB_0740c	-	Probable thiosulfate sulfurtransferase (CysA)	Rv3117	cysA3	Probable thiosulfate sulfurtransferase CysA3 (rhodanese-like protein) (thiosulfate cyanide transsulfurase) (thiosulfate thiotransferase)	13	309.4	151	-1.04	12066.8	5888.32	-158.4	0	0
MAB_3515c	-	Probable ATP-dependent DNA helicase	Rv3201c	Rv3201c	Probable ATP-dependent DNA helicase	35	13.6	6.6	-1.04	1426.7	693.39	-7	0	0
MAB_0578c	-	Putative trehalose phosphatase				39	125.2	61.1	-1.03	14653.9	7151.9	-64.1	0	0
MAB_3763	-	Probable cutinase cut2 precursor	Rv2301	cut2	Probable cutinase Cut2	10	53.7	26.3	-1.03	1611.3	788.69	-27.4	0.0027	0.03774
MAB_0411c	-	Putative anion transporter ATPase	Rv3679	Rv3679	Probable anion transporter ATPase	11	33.4	16.5	-1.01	1102.1	545.76	-16.9	0.0031	0.04237
MAB_0431c	-	Conserved hypothetical protein	Rv3661	Rv3661	Conserved hypothetical protein	16	249.6	123.8	-1.01	11980.1	5942.74	-125.8	0	0
MAB_0248c	-	Putative regulatory protein, TetR family				9	117	58.5	-1	3158.4	1579.55	-58.5	0.0003	0.0065
MAB_4755c	-	Conserved hypothetical protein (beta-lactamase?)	Rv2260	Rv2260	Conserved hypothetical protein	8	97.8	49.5	-0.98	2347.8	1187.61	-48.3	0.0037	0.04829
MAB_2262c	-	Hypothetical ABC transporter ATP-binding protein	Rv1348	irtA	Iron-regulated transporter IrtA	52	10.3	5.3	-0.96	1603.2	824.84	-5	0.0004	0.0082
MAB_0314c	-	Possible transcriptional regulator, TetR family				12	406.1	212	-0.94	14620.2	7630.58	-194.2	0.0001	0.00254
MAB_2315	-	UvrABC system protein A (UvrA protein) excinuclease	Rv1638	uvrA	Probable excinuclease ABC (subunit A - DNA-binding ATPase) UvrA	58	92.3	48.6	-0.93	16057.1	8449.66	-43.7	0	0
MAB_4116c	-	Putative membrane protein, MmpL	Rv0450c	mmpL4	Probable conserved transmembrane transport protein MmpL4	47	192.8	101.4	-0.93	27184.1	14293.6	-91.4	0	0
MAB_0495c	-	Conserved hypothetical protein				13	195.8	104.2	-0.91	7635.9	4062.6	-91.6	0	0
MAB_2308	-	UvrABC system protein B (UvrB protein) excinuclease	Rv1633	uvrB	Probable excinuclease ABC (subunit B - helicase) UvrB	52	83	44.5	-0.9	12947.8	6936.99	-38.5	0	0
MAB_2784c	-	UvrABC system protein C UvrC	Rv1420	uvrC	Probable excinuclease ABC (subunit C - nuclease) UvrC	31	55.4	29.6	-0.9	5149.8	2750.19	-25.8	0	0
MAB_4649c	-	Hypothetical protein MAB_4649c				11	64.7	34.7	-0.9	2133.5	1145.3	-29.9	0.0011	0.01866
MAB_0437c	-	Hypothetical protein MAB_0437c				7	106.6	57.4	-0.89	2237.8	1205.26	-49.2	0.0005	0.00996
MAB_4600c	-	Putative YrbE family protein				15	122.3	66.6	-0.88	5502	2996.75	-55.7	0	0
MAB_4059c	-	Conserved hypothetical protein	Rv0485	Rv0485	Possible transcriptional regulatory protein	17	23.4	12.8	-0.87	1195.4	654.43	-10.6	0.0003	0.0065
MAB_4115c	-	Putative membrane protein, MmpL				59	204.7	112.3	-0.87	36229.4	19883.7	-92.3	0	0
MAB_0408c	-	Probable bifunctional membrane-associated penicillin-binding protein PonA2/glycosyl transferase	Rv3682	ponA2	Probable bifunctional membrane-associated penicillin-binding protein 1A/1B PonA2 (murein polymerase) [includes: penicillin-insensitive transglycosylase (peptidoglycan TGASE) + penicillin-sensitive transpeptidase (DD-transpeptidase)]	38	827.2	455.6	-0.86	94301.1	51942.1	-371.6	0	0
MAB_3516c	-	Probable ATP-dependent DNA helicase	Rv3202c	Rv3202c	Possible ATP-dependent DNA helicase	36	6.8	3.7	-0.86	731.2	402.24	-3	0.0001	0.00254
MAB_1129	-	Probable deoxyribonuclease TatD	Rv1008	tatD	Probable deoxyribonuclease TatD (YJJV protein)	15	121.2	67.1	-0.85	5455.9	3021.54	-54.1	0	0
MAB_2783c	-	Conserved hypothetical protein	Rv1421	Rv1421	Conserved protein	16	104.9	58.3	-0.85	5034.1	2797.07	-46.6	0.0003	0.0065
MAB_3278c	-	ATP-dependent DNA helicase RecG	Rv2973c	recG	Probable ATP-dependent DNA helicase RecG	31	9.4	5.2	-0.84	869.6	486.2	-4.1	0.0004	0.0082
MAB_0020	-	Conserved hypothetical protein	Rv0007	Rv0007	Possible conserved membrane protein	8	1194.6	670.8	-0.83	28670	16100	-523.8	0	0
MAB_0381	-	Glycerol uptake facilitator protein (GlpF)				18	12.9	7.3	-0.83	699	392.34	-5.7	0.0038	0.04881
MAB_1352	-	Probable glucose-1-phosphate adenylyltransferase	Rv1213	glgC	Glucose-1-phosphate adenylyltransferase GlgC (ADP-glucose synthase) (ADP-glucose pyrophosphorylase)	20	188.3	106.1	-0.83	11295.1	6367.65	-82.1	0.0037	0.04829
MAB_4844c	-	Putative regulatory protein, ArsR family				9	668.2	375.5	-0.83	18040.5	10139.8	-292.6	0	0
MAB_3669	-	Conserved hypothetical protein	Rv3311	Rv3311	Conserved protein	15	24.4	13.9	-0.81	1096.7	626.91	-10.4	0.0001	0.00254
MAB_0893	-	Putative 4-hydroxyphenylpyruvate dioxygenase				21	78.4	45.1	-0.8	4937.1	2842.22	-33.3	0.0034	0.04546
MAB_1012c	-	Putative YrbE family protein				7	207.9	119.1	-0.8	4366.8	2501.7	-88.8	0	0
MAB_2975c	-	AFG1-like ATPase	Rv2670c	Rv2670c	Conserved hypothetical protein	16	25.9	14.9	-0.79	1241.3	715.59	-11	0.0005	0.00996
MAB_2687c	-	8-amino-7-oxononanoate synthase (BioF)	Rv1569	bioF1	Probable 8-amino-7-oxononanoate synthase BioF1 (AONS) (8-amino-7-ketopelargonate synthase) (7-keto-8-amino-pelargonic acid synthetase) (7-KAP synthetase) (L-alanine--pimelyl CoA ligase)	12	79.8	46.5	-0.78	2874.4	1673.29	-33.4	0.002	0.02946
MAB_2688c	-	Adenosylmethionine-8-amino-7-oxononanoate aminotransferase (BioA)	Rv1568	bioA	Adenosylmethionine-8-amino-7-oxononanoate aminotransferase BioA	18	121.8	70.7	-0.78	6578.9	3819.18	-51.1	0	0
MAB_4809c	-	Hypothetical protein MAB_4809c				12	1430.7	835.5	-0.78	51506.2	30078	-595.2	0	0
MAB_4601c	-	Putative YrbE family protein				13	155.1	91	-0.77	6048.5	3550.45	-64.1	0	0
MAB_0082c	-	Conserved hypothetical protein				15	188.4	111	-0.76	8477.5	4997	-77.3	0	0
MAB_3499c	-	Conserved hypothetical protein	Rv3194c	Rv3194c	Possible conserved secreted protein	12	106.4	62.9	-0.76	3831.9	2264.73	-43.5	0.0027	0.03774
MAB_2068c	-	Putative transcriptional regulator				18	584.5	346.9	-0.75	31563.5	18732.8	-237.6	0	0
MAB_0925c	-	Putative transcriptional regulator, MarR family				8	138.4	83	-0.74	3322.8	1991.25	-55.5	0.003	0.04146
MAB_0109c	-	Putative copper resistance protein, CopC family				7	464.4	280.8	-0.73	9753.3	5897.53	-183.6	0.0007	0.01315
MAB_2033	-	Probable thioesterase	Rv2928	tesA	Probable thioesterase TesA	15	56.7	34.6	-0.71	2552.4	1557.85	-22.1	0.0012	0.01981
MAB_2684c	-	Probable biotin synthase BioB	Rv1589	bioB	Probable biotin synthetase BioB	5	308.5	188.5	-0.71	4627.4	2828.24	-119.9	0.0007	0.01315
MAB_0111c	-	Conserved hypothetical protein	Rv3850	Rv3850	Conserved protein	8	474.8	291.9	-0.7	11395.9	7006.58	-182.9	0.0002	0.00462
MAB_0145c	-	Probable transcriptional regulator, TetR family				9	318.6	196	-0.7	8602.6	5293.11	-122.6	0.0019	0.0285
MAB_0633c	-	Putative cation antiporter subunit				12	261.6	160.6	-0.7	9417.2	5781.41	-101	0.0024	0.03443
MAB_2032	-	Probable 3-oxoacyl				25	58.7	36.2	-0.7	4402.2	2717.45	-22.5	0.0036	0.04736
MAB_4458c	-	Putative secreted hydrolase	Rv0237	lpqI	Probable conserved lipoprotein LpqI	17	61.2	38	-0.69	3120.4	1936.78	-23.2	0.0001	0.00254
MAB_3174	-	Conserved hypothetical protein	Rv2876	Rv2876	Possible conserved transmembrane protein	5	64.1	40	-0.68	961.4	599.74	-24.1	0.0008	0.01469
MAB_0064c	-	Probable lipase LipE	Rv3775	lipE	Probable lipase LipE	19	386.8	243.8	-0.67	22049.3	13898.2	-143	0	0
MAB_1884c	-	Probable pyruvate dehydrogenase E1 component AceE	Rv2241	aceE	Pyruvate dehydrogenase E1 component AceE (pyruvate decarboxylase) (pyruvate dehydrogenase) (pyruvic dehydrogenase)	48	23.9	15	-0.67	3441.1	2167.2	-8.8	0.0003	0.0065
MAB_0300c	-	Putative transcriptional regulator, TetR family				8	992.4	629.5	-0.66	23817.2	15107.3	-362.9	0	0
MAB_0025	-	Peptidyl-prolyl cis-trans isomerase	Rv0009	ppiA	Probable iron-regulated peptidyl-prolyl cis-trans isomerase A PpiA (PPIase A) (rotamase A)	6	1383.7	883.5	-0.65	24906.5	15902.2	-500.2	0.001	0.0172
MAB_0244	-	Hypothetical protein MAB_0244				17	516.3	329.3	-0.65	26328.8	16795.7	-186.9	0.0001	0.00254
MAB_0744	-	Probable transcriptional regulatory protein	Rv0818	Rv0818	Transcriptional regulatory protein	15	213.6	136.5	-0.65	9612.6	6144.23	-77.1	0.0002	0.00462
MAB_3267c	-	Probable pyruvate carboxylase PCA	Rv2967c	pca	Probable pyruvate carboxylase Pca (pyruvic carboxylase)	53	6.7	4.3	-0.65	1069.2	682.9	-2.4	0.0032	0.04337
MAB_4110c	-	Probable acetyltransferase AtfA				35	183.9	117.5	-0.65	19312.3	12333.2	-66.5	0.0004	0.0082
MAB_4574c	-	Probable transcriptional regulator, TetR family	Rv0158	Rv0158	Probable transcriptional regulatory protein (possibly TetR-family)	13	690.4	439.4	-0.65	26926.4	17138.1	-251	0.0034	0.04546
MAB_4105c	-	Methyltransferase MtfD				19	111.2	71.6	-0.64	6341.2	4081.5	-39.6	0.001	0.0172
MAB_1887	-	Probable peroxiredoxin (thioredoxin reductase) AhpE	Rv2238c	ahpE	Probable peroxiredoxin AhpE	6	104.8	68	-0.63	1886.7	1223.13	-36.9	0.0015	0.02381
MAB_3852c	-	Putative transcriptional regulator, TetR family	Rv0681	Rv0681	Probable transcriptional regulatory protein (possibly TetR-family)	9	88.2	57.8	-0.61	2380.1	1559.37	-30.4	0.0026	0.03655
MAB_1270	-	Conserved hypothetical transmembrane protein	Rv1226c	Rv1226c	Probable transmembrane protein	22	119.2	79.1	-0.59	7865.7	5219.65	-40.1	0.0005	0.00996
MAB_4128c	-	Conserved hypothetical protein	Rv0461	Rv0461	Probable transmembrane protein	11	225.2	149.3	-0.59	7431.2	4925.67	-75.9	0.0005	0.00996
MAB_0133	-	Probable phosphoglycerate mutase	Rv3837c	Rv3837c	Probable phosphoglycerate mutase (phosphoglyceromutase) (phosphoglycerate phosphomutase)	6	404.5	274.7	-0.56	7280.4	4945.24	-129.7	0.0015	0.02381
MAB_2810c	-	Probable Fmu protein (SUN protein)	Rv1407	fmu	Probable Fmu protein (sun protein)	19	88.2	60.4	-0.55	5025.5	3440.33	-27.8	0	0
MAB_3057	-	Conserved hypothetical protein				11	29.3	20	-0.55	966.2	660.79	-9.3	0.001	0.0172
MAB_4776c	-	Putative transcriptional regulator, TetR family				13	190.6	131.2	-0.54	7431.8	5115.4	-59.4	0.0014	0.02258
MAB_3543c	-	RNA polymerase sigma-E factor	Rv3223c	sigH	Alternative RNA polymerase sigma-E factor (sigma-24) SigH (RPOE)	18	288.2	199.4	-0.53	15564	10768.7	-88.8	0	0
MAB_4081c	-	Conserved hypothetical protein	Rv0477	Rv0477	Possible conserved secreted protein	7	137	95.4	-0.52	2877.5	2003.76	-41.6	0.0004	0.0082
MAB_4109c	-	Putative methyltransferase				14	209.9	145.9	-0.52	8816.2	6127.3	-64	0	0
MAB_2189	-	Probable ATP-dependent DNA helicase HelY	Rv2092c	helY	ATP-dependent DNA helicase HelY	37	168.5	119.1	-0.5	18706.6	13223.4	-49.4	0.0001	0.00254

## Sheet: Decreased PBS+TIG-LZD
Mabs annotations			TB annotation (orthologs)			TRANSIT output
#Orf	Name	Desc	If orthology, return TB locus	TB Name	TB Product	Sites	Mean Ctrl	Mean Exp	log2FC	Sum Ctrl	Sum Exp	Delta Mean	p-value	Adj. p-value
MAB_2304c	-	Conserved hypothetical protein	Rv0455c	Rv0455c	Conserved protein	14	70.4	0.1	-9.77	2957.1	3.4	-70.3	0	0
MAB_2170	-	Conserved hypothetical protein (proteasome component?)	Rv2112c	dop	Deamidase of pup Dop	22	18.3	0	-8.89	1205.9	2.55	-18.2	0	0
MAB_1031c	-	Probable manganese transport protein MntH	Rv0924c	mntH	Divalent cation-transport integral membrane protein MntH (BRAMP) (MRAMP)	23	11.8	0	-8.5	816.9	2.25	-11.8	0	0
MAB_1915	-	Probable fatty-acid-coa ligase FadD				28	40.2	0.2	-8.03	3376.4	12.88	-40	0	0
MAB_1456c	-	Conserved hypothetical protein (cobalamin adenosyltransferase?)	Rv1314c	Rv1314c	Conserved protein	15	75.8	0.3	-7.92	3411.9	14.13	-75.5	0	0
MAB_1251c	-	Conserved hypothetical protein (putative fructose-1,6-bisphosphatase?)	Rv1099c	glpX	Fructose 1,6-bisphosphatase GlpX	10	3.6	0	-6.71	107.4	1.02	-3.5	0.0028	0.02575
MAB_2173	-	Proteasome (alpha subunit) PrcA	Rv2109c	prcA	Proteasome alpha subunit PrcA; assembles with beta subunit PrcB.	17	6	0.1	-6.41	307.9	3.61	-6	0	0
MAB_0979	-	Putative HTH-type transcriptional regulator MarR				7	45.1	0.6	-6.14	947.6	13.46	-44.5	0	0
MAB_2162	-	Putative AAA-family ATPase	Rv2115c	mpa	Mycobacterial proteasome ATPase Mpa	24	10.7	0.2	-6.1	773.8	11.28	-10.6	0	0
MAB_2362	-	Conserved hypothetical protein	Rv1697	Rv1697	Conserved hypothetical protein	15	28.2	0.4	-6.04	1267.1	19.31	-27.7	0	0
MAB_1124c	-	Probable para-aminobenzoate synthase component I	Rv1005c	pabB	Probable para-aminobenzoate synthase component I PABD	16	8.5	0.1	-5.99	409.4	6.46	-8.4	0	0
MAB_4780	-	MaoC-like dehydratase				19	27	0.4	-5.99	1540	24.24	-26.6	0	0
MAB_1187c	-	Probable enoyl-CoA hydratase	Rv1071c	echA9	Possible enoyl-CoA hydratase EchA9 (enoyl hydrase) (unsaturated acyl-CoA hydratase) (crotonase)	14	31	0.5	-5.98	1303.4	20.58	-30.5	0.0004	0.00521
MAB_2301	-	Putative membrane protein, mmpL				49	169.4	2.8	-5.94	24908.3	404.32	-166.7	0	0
MAB_2172	-	Proteasome (beta subunit) PrcB	Rv2110c	prcB	Proteasome beta subunit PrcB; assembles with alpha subunit PrcA.	15	4.6	0.1	-5.75	207.6	3.86	-4.5	0	0
MAB_0505c	-	Putative glycosyl transferase	Rv3631	Rv3631	Possible transferase (possibly glycosyltransferase)	11	9.9	0.2	-5.5	326	7.19	-9.7	0	0
MAB_2183	-	Conserved hypothetical protein	Rv2097c	pafA	Proteasome accessory factor a PafA	20	21.3	0.5	-5.41	1276.6	30.04	-20.8	0	0
MAB_2744c	-	Conserved hypothetical protein	Rv1466	Rv1466	Conserved protein	5	40.8	0	-5.39	612.3	0	-40.8	0	0
MAB_0875c	-	Conserved hypothetical protein	Rv0876c	Rv0876c	Possible conserved transmembrane protein	23	125.2	3.3	-5.24	8641.8	228.63	-121.9	0	0
MAB_1985	-	Conserved hypothtical membrane protein				24	231.8	7.5	-4.94	16690.4	542.74	-224.3	0	0
MAB_0205c	-	Conserved hypothetical protein	Rv3779	Rv3779	Probable conserved transmembrane protein alanine and leucine rich	42	13.1	0.5	-4.61	1650.3	67.58	-12.6	0	0
MAB_3163c	-	Cobyric acid synthase	Rv0255c	cobQ1	Probable cobyric acid synthase CobQ1	26	8.3	0.4	-4.51	645.8	28.4	-7.9	0.0036	0.0307
MAB_4443	-	Probable 3-oxoacyl	Rv0242c	fabG4	Probable 3-oxoacyl-[acyl-carrier protein] reductase FabG4 (3-ketoacyl-acyl carrier protein reductase)	15	286.9	13	-4.46	12912.1	586.5	-273.9	0	0
MAB_3475c	-	Putative cell division ATP-binding protein FtsE	Rv3102c	ftsE	Putative cell division ATP-binding protein FtsE (septation component-transport ATP-binding protein ABC transporter)	10	8.8	0.4	-4.44	263.9	12.18	-8.4	0	0
MAB_2201	-	Probable cobalamin biosynthesis protein CobN	Rv2062c	cobN	Cobalamin biosynthesis protein CobN	57	41.2	1.9	-4.43	7040.5	325.62	-39.3	0	0
MAB_3155c	-	Probable cobyrinic acid A,C-diamide synthase (CobB)	Rv2848c	cobB	Probable cobyrinic acid A,C-diamide synthase CobB	20	35.7	1.7	-4.37	2140.6	103.18	-34	0.0049	0.0392
MAB_2397	-	Preprotein translocase secA 2 subunit	Rv1821	secA2	Possible preprotein translocase ATPase SecA2	29	2.3	0.1	-4.33	201.8	10.03	-2.2	0	0
MAB_2711c	-	Probable methylmalonyl-CoA mutase large subunit MutB	Rv1493	mutB	Probable methylmalonyl-CoA mutase large subunit MutB (MCM)	41	24.2	1.2	-4.28	2980.6	153.41	-23	0	0
MAB_1087	-	Probable molybdopterin biosynthesis protein MoeA1	Rv0994	moeA1	Probable molybdopterin biosynthesis protein MoeA1	17	311.5	16.1	-4.27	15886.8	823.61	-295.4	0	0
MAB_1921	-	Glutamate-ammonia-ligase adenylyltransferase GlnE	Rv2221c	glnE	Glutamate-ammonia-ligase adenylyltransferase GlnE (glutamine-synthetase adenylyltransferase)	37	0.7	0	-4.25	76.7	4.03	-0.7	0.0001	0.00157
MAB_2807	-	Major facilitator superfamily MFS_1	Rv1410c	Rv1410c	Aminoglycosides/tetracycline-transport integral membrane protein	21	1.7	0.1	-4.22	109.3	5.88	-1.6	0.0001	0.00157
MAB_0037c	-	Possible serine/threonine phosphatase Ppp	Rv0018c	pstP	Phosphoserine/threonine phosphatase PstP	19	343.8	19.1	-4.17	19598.4	1089.6	-324.7	0	0
MAB_2198c	-	Probable cobalamin biosynthesis protein CobI	Rv2066	cobI	Probable bifunctional protein, CobI-COBJ fusion protein: S-adenosyl-L-methionine-precorrin-2 methyl transferase + precorrin-3 methylase	28	61.2	3.5	-4.12	5138.7	295.87	-57.7	0	0
MAB_0038c	-	Possible forkhead-associated protein	Rv0019c	fhaB	Conserved protein with FHA domain, FhaB	16	869.2	50.5	-4.11	41723.2	2424.54	-818.7	0	0
MAB_1037	-	Probable tetrapyrrole methylase family protein				17	69.5	4.1	-4.07	3545.7	210.84	-65.4	0	0
MAB_1988c	-	Probable serine/threonine protein kinase	Rv2176	pknL	Probable transmembrane serine/threonine-protein kinase L PknL (protein kinase L) (STPK L)	23	0.3	0	-4.06	19.5	1.17	-0.3	0.0057	0.04368
MAB_1304	-	Conserved hypothetical protein	Rv1159	pimE	Mannosyltransferase PimE	23	15.9	1	-4.03	1098.4	67.25	-14.9	0	0
MAB_1952c	-	Cobalamin synthase CobS	Rv2208	cobS	Probable cobalamin 5'-phosphate synthase CobS	10	55.1	3.4	-4.03	1652.7	101.35	-51.7	0	0
MAB_3406	-	Probable geranylgeranyl reductase				15	10.7	0.7	-4.03	482.9	29.66	-10.1	0	0
MAB_3157c	-	Possible magnesium-chelatase	Rv2850c	Rv2850c	Possible magnesium chelatase	24	8.1	0.5	-4.03	581.3	35.53	-7.6	0.0001	0.00157
MAB_3840	-	Conserved hypothetical protein	Rv2323c	Rv2323c	Conserved protein	13	72.2	4.6	-3.96	2817.7	180.89	-67.6	0	0
MAB_2164	-	Conserved hypothetical protein	Rv0736	rslA	Anti-sigma factor RslA	12	69.4	4.5	-3.95	2497.4	161.52	-64.9	0	0
MAB_2710c	-	Putative kinase ArgK	Rv1496	Rv1496	Possible transport system kinase	9	12.6	0.9	-3.87	341.3	23.36	-11.8	0.0039	0.03247
MAB_2199c	-	Probable precorrin-8X methylmutase CobH	Rv2065	cobH	Precorrin-8X methylmutase CobH (aka precorrin isomerase)	6	25.7	1.8	-3.84	462	32.32	-23.9	0.0035	0.03026
MAB_4946	-	Putative transcriptional regulator, TetR				12	281.4	20.2	-3.8	10130	726.74	-261.2	0	0
MAB_0751c	-	Phosphate transport system protein PhoU	Rv0821c	phoY2	Probable phosphate-transport system transcriptional regulatory protein PhoY2	9	3.1	0.2	-3.79	82.4	5.94	-2.8	0.006	0.04549
MAB_2728c	-	Hypothetical invasion protein Inv1	Rv1477	ripA	Peptidoglycan hydrolase	26	20	1.5	-3.78	1562.1	113.56	-18.6	0	0
MAB_1898	-	Probable cobalamin biosynthesis protein CobD	Rv2236c	cobD	Probable cobalamin biosynthesis transmembrane protein CobD	14	61.5	4.5	-3.77	2581.6	189.13	-57	0	0
MAB_2648c	-	Putative transcriptional regulator, MarR family				5	135.2	10	-3.75	2028.7	150.47	-125.2	0.0001	0.00157
MAB_1655	-	Probable sulfate ABC transporter, ATP-binding protein SysA	Rv2397c	cysA1	Sulfate-transport ATP-binding protein ABC transporter CysA1	13	5.7	0.4	-3.75	220.5	16.44	-5.2	0.0041	0.03368
MAB_0533	-	Cell division protein FtsH homolog	Rv3610c	ftsH	Membrane-bound protease FtsH (cell division protein)	31	1.8	0.1	-3.71	168.2	12.86	-1.7	0.0001	0.00157
MAB_0421	-	Possible membrane-associated serine protease	Rv3671c	Rv3671c	Membrane-associated serine protease	19	141	10.8	-3.7	8039.3	617.05	-130.2	0	0
MAB_1055c	-	Conserved hypothetical protein (peptidase?)	Rv0950c	Rv0950c	Conserved hypothetical protein	15	2.6	0.2	-3.64	116.7	9.36	-2.4	0.0006	0.00745
MAB_2878c	-	Conserved hypothetical protein	Rv2585c	Rv2585c	Possible conserved lipoprotein	22	1.5	0.1	-3.64	100.6	8.07	-1.4	0.0029	0.02623
MAB_0175	-	Antigen 85-C precursor				22	304	25.1	-3.6	20063.6	1654.1	-278.9	0	0
MAB_1462c	-	Conserved hypothetical protein (Glyoxalase/ Bleomycin resistance protein?)	Rv1322A	Rv1322A	Conserved protein	9	74.5	6.3	-3.57	2012.2	169.37	-68.3	0.0004	0.00521
MAB_2731	-	Putative transcriptional regulator, TetR family	Rv1474c	Rv1474c	Probable transcriptional regulatory protein	7	16.4	1.4	-3.56	343.6	29.2	-15	0.0001	0.00157
MAB_1036	-	Putative TetR-family transcriptional regulator				8	45.3	3.9	-3.55	1086.2	92.61	-41.4	0	0
MAB_3670c	-	Adenosine deaminase	Rv3313c	add	Probable adenosine deaminase Add (adenosine aminohydrolase)	11	65	5.6	-3.53	2146.5	185.19	-59.4	0	0
MAB_2405	-	Conserved hypothetical protein	Rv1829	Rv1829	Conserved protein	4	60	5.3	-3.49	719.5	64.01	-54.6	0.0039	0.03247
MAB_1003c	-	Conserved hypothetical protein				23	9.2	0.9	-3.43	631.8	58.76	-8.3	0	0
MAB_2871c	-	Conserved hypothetical protein	Rv2576c	Rv2576c	Possible conserved membrane protein	10	104.3	9.7	-3.43	3129	290.09	-94.6	0.0002	0.00288
MAB_0731	-	Probable aminotransferase, class IV	Rv0812	Rv0812	Probable amino acid aminotransferase	15	58.6	5.6	-3.38	2635.1	253.57	-52.9	0.0001	0.00157
MAB_1149	-	Probable transcriptional regulator, TetR family	Rv1019	Rv1019	Probable transcriptional regulatory protein (probably TetR-family)	12	59	5.8	-3.35	2125.5	208.43	-53.3	0	0
MAB_1404	-	Probable acyltransferase	Rv1254	Rv1254	Probable acyltransferase	31	0.9	0.1	-3.35	81.3	7.95	-0.8	0	0
MAB_3072	-	Putative acetyltransferase	Rv2747	argA	Probable L-glutamate alpha-N-acetyltranferase ArgA (alpha-N-acetylglutamate synthase)	9	2.5	0.2	-3.34	67.1	6.62	-2.2	0	0
MAB_2195	-	Probable precorrin-6Y C5,15-methyltransferase CobL	Rv2072c	cobL	Precorrin-6Y C(5,15)-methyltransferase (decarboxylating) CobL	22	15.3	1.5	-3.31	1011.5	102.05	-13.8	0.0033	0.02879
MAB_2712c	-	Probable methylmalonyl-CoA mutase small subunit MutA	Rv1492	mutA	Probable methylmalonyl-CoA mutase small subunit MutA (MCM)	26	20.8	2.1	-3.29	1624.2	166.03	-18.7	0	0
MAB_2577	-	Putative TetR-family transcriptional regulator				7	53.7	5.7	-3.25	1126.9	118.77	-48	0.0001	0.00157
MAB_3050	-	Putative glutamate ABC transporter, ATP-binding protein				10	156.5	16.7	-3.23	4694.9	501.58	-139.8	0	0
MAB_0035c	-	Probable penicillin-binding protein PbpA	Rv0016c	pbpA	Probable penicillin-binding protein PbpA	23	520.7	57.4	-3.18	35927.6	3957.89	-463.3	0	0
MAB_0869c	-	Probable resuscitation-promoting factor RpfA	Rv0867c	rpfA	Possible resuscitation-promoting factor RpfA	9	757.5	83.7	-3.18	20451.6	2260.07	-673.8	0.0002	0.00288
MAB_4422	-	Putative succinate dehydrogenase, flavoprotein subunit	Rv0248c	Rv0248c	Probable succinate dehydrogenase [iron-sulfur subunit] (succinic dehydrogenase)	22	326.8	37.9	-3.11	21566.3	2504.12	-288.8	0	0
MAB_0962	-	Probable cation-transporting ATPase E	Rv0908	ctpE	Probable metal cation transporter ATPase P-type CtpE	29	3.9	0.5	-3.1	336.3	39.17	-3.4	0	0
MAB_2300	-	Putative membrane protein, MmpS				8	347.8	41.7	-3.06	8348.2	1001.96	-306.1	0	0
MAB_3028	-	RNA polymerase sigma factor	Rv2710	sigB	RNA polymerase sigma factor SigB	10	13	1.6	-3.05	390.9	47.23	-11.5	0	0
MAB_2366	-	Tyrosine recombinase XerD	Rv1701	Rv1701	Probable integrase/recombinase	10	2.9	0.3	-3.05	86.8	10.5	-2.5	0.0024	0.02306
MAB_0559	-	Probable carbonic anhydrase (carbonate dehydratase)	Rv3588c	canB	Beta-carbonic anhydrase CanB	13	329.7	40.2	-3.04	12856.4	1567.62	-289.5	0	0
MAB_1049	-	Putative transcription regulator protein				11	13.9	1.7	-3.04	459.5	55.94	-12.2	0.0003	0.0041
MAB_4437	-	Probable acyl-CoA dehydrogenase FadE	Rv0244c	fadE5	Probable acyl-CoA dehydrogenase FadE5	20	14.1	1.7	-3.03	848	103.47	-12.4	0	0
MAB_0185c	-	Probable arabinosyltransferase B	Rv3795	embB	Integral membrane indolylacetylinositol arabinosyltransferase EmbB (arabinosylindolylacetylinositol synthase)	50	40.2	5	-3.01	6027.9	750.61	-35.2	0.0001	0.00157
MAB_0944	-	Probable citrate synthase I (GltA)	Rv0896	gltA2	Probable citrate synthase I GltA2	27	0.7	0.1	-2.96	56.9	7.31	-0.6	0.0002	0.00288
MAB_2682c	-	Conserved hypothetical protein	Rv1591	Rv1591	Probable transmembrane protein	13	866.1	118.8	-2.87	33777.6	4634.27	-747.3	0.0017	0.01776
MAB_4529	-	Putative membrane protein, MmpL	Rv0202c	mmpL11	Probable conserved transmembrane transport protein MmpL11	37	5.5	0.8	-2.77	607.2	89.25	-4.7	0	0
MAB_0036c	-	Probable cell division protein RodA	Rv0017c	rodA	Probable cell division protein RodA	24	663.1	98.2	-2.76	47745.1	7071.84	-564.9	0	0
MAB_1884c	-	Probable pyruvate dehydrogenase E1 component AceE	Rv2241	aceE	Pyruvate dehydrogenase E1 component AceE (pyruvate decarboxylase) (pyruvate dehydrogenase) (pyruvic dehydrogenase)	48	23.9	3.5	-2.76	3441.1	507.14	-20.4	0	0
MAB_0812	-	Putative transcriptional regulator, IclR				16	15.7	2.4	-2.72	754.6	114.25	-13.3	0	0
MAB_3527	-	Putative transcriptional regulator, TetR family	Rv3208	Rv3208	Probable transcriptional regulatory protein (probably TetR-family)	11	37	5.7	-2.7	1220.8	188.13	-31.3	0	0
MAB_0647	-	Possible transcriptional regulatory protein TetR	Rv0067c	Rv0067c	Possible transcriptional regulatory protein (possibly TetR-family)	8	26.4	4.1	-2.7	633.8	97.87	-22.3	0.0005	0.00636
MAB_4577c	-	Probable NAD(P) transhydrogenase, beta subunit PntB	Rv0157	pntB	Probable NAD(P) transhydrogenase (subunit beta) PntB [integral membrane protein] (pyridine nucleotide transhydrogenase subunit beta) (nicotinamide nucleotide transhydrogenase subunit beta)	17	186.5	29.2	-2.68	9512.4	1488.52	-157.3	0	0
MAB_4423	-	Putative succinate dehydrogenase, iron-sulfur subunit	Rv0247c	Rv0247c	Probable succinate dehydrogenase [iron-sulfur subunit] (succinic dehydrogenase)	8	127.7	20	-2.67	3065.7	480.15	-107.7	0	0
MAB_0936c	-	Conserved hypothetical protein	Rv1184c	Rv1184c	Possible exported protein	15	4245.6	672	-2.66	191050	30242.2	-3573.5	0	0
MAB_1131	-	Probable dimethyladenosine transferase (16S rRNA dimethylase)	Rv1010	ksgA	Probable dimethyladenosine transferase KsgA (S-adenosylmethionine-6-N', N'-adenosyl(rRNA) dimethyltransferase) (16S rRNA dimethylase) (high level kasugamycin resistance protein KsgA) (kasugamycin dimethyltransferase)	14	3.2	0.5	-2.63	135.4	21.94	-2.7	0.0012	0.01345
MAB_3170c	-	Probable protease/peptidase	Rv2869c	rip	Membrane bound metalloprotease	19	111.4	18.4	-2.59	6348.1	1050.75	-92.9	0	0
MAB_4421	-	Putative succinate dehydrogenase	Rv0249c	Rv0249c	Probable succinate dehydrogenase [membrane anchor subunit] (succinic dehydrogenase)	20	312	51.7	-2.59	18721.6	3102.31	-260.3	0	0
MAB_4596c	-	Putative Mce family protein				11	40.8	6.8	-2.59	1347.6	223.44	-34.1	0	0
MAB_2407	-	Glycine dehydrogenase	Rv1832	gcvB	Probable glycine dehydrogenase GcvB (glycine decarboxylase) (glycine cleavage system P-protein)	55	0.5	0.1	-2.58	88.2	14.73	-0.4	0	0
MAB_3595c	-	Adenosylhomocysteinase	Rv3248c	sahH	Probable adenosylhomocysteinase SahH (S-adenosyl-L-homocysteine hydrolase) (adohcyase)	23	0.4	0.1	-2.54	28.2	4.84	-0.3	0.0037	0.03133
MAB_1443	-	Probable modification methylase HemK	Rv1300	hemK	Probable HemK protein homolog HemK	12	2.2	0.4	-2.5	80.1	14.14	-1.8	0.0001	0.00157
MAB_1963	-	Putative membrane protein, MmpS family	Rv2198c	mmpS3	Probable conserved membrane protein MmpS3	10	203.4	36.7	-2.47	6102.1	1100.44	-166.7	0	0
MAB_4579c	-	Probable NAD(P) transhydrogenase, alpha1 subunit PntAA	Rv0155	pntAa	Probable NAD(P) transhydrogenase (subunit alpha) PntAa [first part; catalytic part] (pyridine nucleotide transhydrogenase subunit alpha) (nicotinamide nucleotide transhydrogenase subunit alpha)	9	186.9	33.9	-2.46	5045.8	916.15	-153	0	0
MAB_4598c	-	Putative Mce family protein				13	28.5	5.2	-2.45	1112.9	203.68	-23.3	0	0
MAB_2973c	-	Putative methyltransferase	Rv2955c	Rv2955c	Conserved protein	10	257.4	47.7	-2.43	7722.4	1430.09	-209.7	0	0
MAB_3646c	-	Probable aminotransferase class-III	Rv3290c	lat	Probable L-lysine-epsilon aminotransferase Lat (L-lysine aminotransferase) (lysine 6-aminotransferase)	17	96.1	18.2	-2.4	4902.3	929.49	-77.9	0	0
MAB_4360c	-	Possible transcriptional TetR regulatory protein				15	8.8	1.7	-2.39	396.7	75.81	-7.1	0.0001	0.00157
MAB_0479	-	Putative regulatory protein, MarR				5	698.7	133.8	-2.38	10480.4	2007.19	-564.9	0.0003	0.0041
MAB_0490c	-	Putative adenylate cyclase	Rv3645	Rv3645	Probable conserved transmembrane protein	22	10	1.9	-2.37	660.3	127.55	-8.1	0	0
MAB_1665	-	Heat-inducible transcription repressor HrcA	Rv2374c	hrcA	Probable heat shock protein transcriptional repressor HrcA	16	3.2	0.6	-2.37	153.7	29.8	-2.6	0	0
MAB_4002c	-	Putative acyltransferase	Rv0502	Rv0502	Conserved protein	18	153.1	29.6	-2.37	8265.7	1598.77	-123.5	0	0
MAB_1974	-	Putative secreted protein	Rv2190c	Rv2190c	Conserved hypothetical protein	22	53	10.5	-2.34	3496.7	691.24	-42.5	0	0
MAB_4599c	-	Putative Mce family protein				18	28.7	5.7	-2.34	1549.7	306.45	-23	0	0
MAB_0176	-	Antigen 85-A precursor	Rv3804c	fbpA	Secreted antigen 85-a FbpA (mycolyl transferase 85A) (fibronectin-binding protein A) (antigen 85 complex A)	22	276.2	56.6	-2.29	18226.8	3738.75	-219.5	0	0
MAB_0959	-	Probable enoyl-CoA hydratase/isomerase	Rv0905	echA6	Possible enoyl-CoA hydratase EchA6 (enoyl hydrase) (unsaturated acyl-CoA hydratase) (crotonase)	8	64.9	13.2	-2.29	1557.8	317.45	-51.7	0.0011	0.01247
MAB_1949	-	Probable aminomethyltransferase/Glycine cleavage system T protein	Rv2211c	gcvT	Probable aminomethyltransferase GcvT (glycine cleavage system T protein)	19	1	0.2	-2.25	56.9	11.98	-0.8	0.0013	0.01441
MAB_4086	-	Possible TetR-family transcriptional regulator	Rv0472c	Rv0472c	Probable transcriptional regulatory protein (possibly TetR-family)	19	171	36.1	-2.24	9744.4	2058.52	-134.8	0	0
MAB_1589	-	Putative transcriptional regulator, TetR family				6	51	10.8	-2.24	917.4	193.74	-40.2	0.0004	0.00521
MAB_4026c	-	Probable transcriptional regulatory protein TetR				15	181.6	38.8	-2.23	8171.3	1743.79	-142.8	0	0
MAB_3551c	-	Conserved hypothetical protein	Rv3234c	tgs3	Putative triacylglycerol synthase (diacylglycerol acyltransferase) Tgs3	26	177.4	39	-2.19	13837	3042.24	-138.4	0.0001	0.00157
MAB_0411c	-	Putative anion transporter ATPase	Rv3679	Rv3679	Probable anion transporter ATPase	11	33.4	7.4	-2.17	1102.1	244.96	-26	0	0
MAB_0938c	-	Probable conserved polyketide synthase associated protein PapA3	Rv1182	papA3	Probable conserved polyketide synthase associated protein PapA3	31	3348.6	745.2	-2.17	311417	69302.2	-2603.4	0	0
MAB_2206	-	Possible polyprenol-phosphate-mannose synthase 2 (Ppm2)	Rv2051c	ppm1	Polyprenol-monophosphomannose synthase Ppm1	18	120.3	26.8	-2.17	6498.3	1447.93	-93.5	0	0
MAB_2200c	-	Probable cobalamin biosynthesis protein CobG	Rv2064	cobG	Precorrin-3B synthase CobG	9	82.6	18.4	-2.16	2230.9	497.62	-64.2	0	0
MAB_4600c	-	Putative YrbE family protein				15	122.3	27.4	-2.16	5502	1235.22	-94.8	0	0
MAB_0937c	-	Putative membrane protein, MmpL family	Rv1183	mmpL10	Probable conserved transmembrane transport protein MmpL10	40	2103.6	476.7	-2.14	252429	57207.1	-1626.8	0	0
MAB_1986	-	Conserved hypothetical protein	Rv2179c	Rv2179c	Conserved hypothetical protein	7	173.3	39.3	-2.14	3639.8	825.42	-134	0.0002	0.00288
MAB_0177	-	Antigen 85-A/B/C precursor				22	428.4	98.7	-2.12	28271.7	6510.99	-329.7	0	0
MAB_4119	-	Conserved hypothetical protein (carboxymuconolactone decarboxylase?)	Rv0464c	Rv0464c	Conserved protein	9	57.5	13.3	-2.12	1552.7	357.83	-44.3	0.0033	0.02879
MAB_3310c	-	Oxygen-insensitive NAD(P)H nitroreductase				14	137.5	32	-2.1	5776	1344.98	-105.5	0.0002	0.00288
MAB_0310c	-	Putative cyclopropane-fatty-acyl-phospholipid synthase	Rv3720	Rv3720	Possible fatty acid synthase	29	709.1	166.1	-2.09	61692.2	14454.5	-543	0	0
MAB_4595c	-	Putative Mce family protein				12	24.9	5.9	-2.08	898.2	212.89	-19	0	0
MAB_4384	-	Putative transcriptional regulator, TetR family				10	76.9	18.5	-2.06	2305.8	554.52	-58.4	0	0
MAB_2849c	-	Conserved hypothetical protein (aminodeoxychorismate lyase?)	Rv2553c	Rv2553c	Probable conserved membrane protein	15	27.1	6.5	-2.06	1219.5	292.75	-20.6	0.0001	0.00157
MAB_4948c	-	Conserved hypothetical protein	Rv3916c	Rv3916c	Conserved hypothetical protein	8	173.2	42.3	-2.03	4156.2	1015.44	-130.9	0	0
MAB_0599	-	Probable transcriptional regulator TetR family	Rv3557c	Rv3557c	Transcriptional regulatory protein (probably TetR-family)	12	18.2	4.5	-2.02	654.6	161.69	-13.7	0	0
MAB_4545	-	Dihydroxy-acid dehydratase (IlvD)	Rv0189c	ilvD	Probable dihydroxy-acid dehydratase IlvD (dad)	19	24.5	6.1	-2.01	1397.6	346.75	-18.4	0	0
MAB_2763	-	Probable 6-phosphogluconolactonase	Rv1445c	devB	Probable 6-phosphogluconolactonase DevB (6PGL)	10	2.4	0.6	-2.01	72.8	18.06	-1.8	0.0001	0.00157
MAB_1578c	-	Hypothetical transcriptional regulator, TetR				10	48.8	12.2	-2	1464.9	366.57	-36.6	0	0
MAB_4597c	-	Putative Mce family protein				17	41.7	10.4	-2	2124.7	531.45	-31.2	0.0001	0.00157
MAB_0509c	-	Probable peptidase M1, membrane alanine aminopeptidase				33	30.6	7.7	-1.99	3032.7	762.91	-22.9	0	0
MAB_2782c	-	Conserved hypothetical protein	Rv1422	Rv1422	Conserved hypothetical protein	14	3.2	0.8	-1.98	133.8	33.81	-2.4	0.0038	0.03196
MAB_0410c	-	Probable anion transporter ATPase	Rv3680	Rv3680	Probable anion transporter ATPase	15	2.8	0.7	-1.98	126.1	32.05	-2.1	0.0066	0.04905
MAB_1361c	-	Probable O-methyltransferase	Rv1220c	Rv1220c	Probable methyltransferase	7	17.7	4.7	-1.91	372.6	98.93	-13	0	0
MAB_2760	-	Probable transaldolase	Rv1448c	tal	Probable transaldolase Tal	14	44.2	11.8	-1.91	1854.6	493.88	-32.4	0	0
MAB_2392	-	Putative transcriptional regulator, TetR				7	119.6	32	-1.9	2512.1	671.31	-87.7	0.0019	0.01916
MAB_1202c	-	Conserved hypothetical protein	Rv1081c	Rv1081c	Probable conserved membrane protein	6	13.8	3.7	-1.89	249.3	67.32	-10.1	0.0034	0.02945
MAB_0939	-	Probable polyketide synthase				133	636.8	174.4	-1.87	254083	69569.8	-462.4	0	0
MAB_3565	-	Putative transcriptional regulator, TetR family				9	11.4	3.1	-1.87	309	84.45	-8.3	0.0002	0.00288
MAB_0813c	-	Putative transcriptional regulator, IclR				13	9.2	2.5	-1.85	357.1	99.02	-6.6	0	0
MAB_0220c	-	Putative phenylalanine aminotransferase	Rv3772	hisC2	Probable histidinol-phosphate aminotransferase HisC2 (imidazole acetol-phosphate transaminase) (imidazolylacetolphosphate aminotransferase)	21	130.9	36.6	-1.84	8245.1	2303.67	-94.3	0	0
MAB_2477c	-	Probable monooxygenase				35	255	71.5	-1.84	26770.5	7503.12	-183.5	0	0
MAB_3051	-	Putative glutamate ABC transporter, periplasmic protein				21	42	11.9	-1.82	2647.5	747.37	-30.2	0	0
MAB_3669	-	Conserved hypothetical protein	Rv3311	Rv3311	Conserved protein	15	24.4	7	-1.81	1096.7	313.5	-17.4	0	0
MAB_3526c	-	Conserved hypothetical protein	Rv3207c	Rv3207c	Conserved protein	18	11.2	3.2	-1.81	607.2	172.72	-8	0.0004	0.00521
MAB_3008	-	Probable polyphosphate glucokinase PpgK	Rv2702	ppgK	Polyphosphate glucokinase PpgK (polyphosphate-glucose phosphotransferase)	7	36.8	10.6	-1.8	772.5	221.74	-26.2	0.0031	0.02748
MAB_1990	-	Conserved hypothetical protein	Rv2175c	Rv2175c	Conserved regulatory protein	5	84.5	24.7	-1.77	1267.3	370.62	-59.8	0.0006	0.00745
MAB_2470c	-	Catalase/peroxidase (KatG)	Rv1908c	katG	Catalase-peroxidase-peroxynitritase T KatG	32	72.1	21.2	-1.76	6924.2	2038.86	-50.9	0	0
MAB_1455	-	Conserved hypothetical protein	Rv1312	Rv1312	Conserved hypothetical secreted protein	9	17.9	5.3	-1.75	482.9	143.79	-12.6	0	0
MAB_4116c	-	Putative membrane protein, MmpL	Rv0450c	mmpL4	Probable conserved transmembrane transport protein MmpL4	47	192.8	57.5	-1.75	27184.1	8105.82	-135.3	0	0
MAB_0436	-	Conserved hypothetical protein				13	150.6	45.4	-1.73	5874.8	1769.37	-105.3	0.0008	0.00951
MAB_4601c	-	Putative YrbE family protein				13	155.1	47.2	-1.72	6048.5	1838.93	-107.9	0	0
MAB_0004	recF	DNA replication and repair protein RecF	Rv0003	recF	DNA replication and repair protein RecF (single-strand DNA binding protein)	17	36.7	11.2	-1.71	1870.9	573.47	-25.4	0	0
MAB_3535	-	Probable isochorismate synthase EntC	Rv3215	entC	Probable isochorismate synthase EntC (isochorismate hydroxymutase) (enterochelin biosynthesis)	11	7.7	2.4	-1.67	255.5	80.22	-5.3	0.0002	0.00288
MAB_0935c	-	Putative fatty-acid--CoA ligase FadD	Rv1185c	fadD21	Probable fatty-acid-AMP ligase FadD21 (fatty-acid-AMP synthetase) (fatty-acid-AMP synthase)	21	2567.6	810.1	-1.66	161760	51035.7	-1757.5	0	0
MAB_2106c	-	Probable conserved lipoprotein LppL	Rv2138	lppL	Probable conserved lipoprotein LppL	22	10.1	3.2	-1.66	666.4	210.24	-6.9	0	0
MAB_2846	-	Probable transcriptional regulator, TetR family				14	78.9	24.9	-1.66	3315	1046.78	-54	0	0
MAB_3531	-	Probable ATP-dependent DEAD-box RNA helicase	Rv3211	rhlE	Probable ATP-dependent RNA helicase RhlE	16	7.8	2.5	-1.66	373.4	118.17	-5.3	0	0
MAB_0984c	-	Putative transcriptional regulator, TetR family	Rv3855	ethR	Transcriptional regulatory repressor protein (TetR-family) EthR	12	40.6	12.8	-1.66	1460.8	462.39	-27.7	0.0001	0.00157
MAB_3053	-	Putative glutamate ABC transporter, permease				19	65.3	21.5	-1.6	3719.7	1224.54	-43.8	0	0
MAB_3486	-	Probable acyl-CoA dehydrogenase	Rv3139	fadE24	Probable acyl-CoA dehydrogenase FadE24	14	14.9	4.9	-1.6	625.6	205.84	-10	0	0
MAB_0560	-	Conserved hypothetical protein	Rv3484	cpsA	Possible conserved protein CpsA	29	268.2	90.2	-1.57	23333.9	7845.37	-178	0	0
MAB_0953	-	Putative transcriptional regulator, GntR family	Rv0792c	Rv0792c	Probable transcriptional regulatory protein (probably GntR-family)	14	68.9	23.4	-1.56	2895.5	983.28	-45.5	0.0019	0.01916
MAB_2312	-	Conserved hypothetical protein	Rv1636	TB15.3	Iron-regulated universal stress protein family protein TB15.3	8	87.5	29.8	-1.55	2099.2	715.02	-57.7	0	0
MAB_0156c	-	Iron-sulfur cluster-binding protein, RIESKE family	Rv3818	Rv3818	Unknown protein	31	241.7	83.1	-1.54	22475.1	7725.81	-158.6	0	0
MAB_0552c	-	Probable conserved lipoprotein LpqF	Rv3593	lpqF	Probable conserved lipoprotein LpqF	24	324.9	111.8	-1.54	23393.4	8049.16	-213.1	0	0
MAB_4094c	-	Probable 3-hydroxybutyryl-CoA dehydrogenase	Rv0468	fadB2	3-hydroxybutyryl-CoA dehydrogenase FadB2 (beta-hydroxybutyryl-CoA dehydrogenase) (BHBD)	13	14.6	5	-1.54	569.3	195.62	-9.6	0.0004	0.00521
MAB_2186	-	Conserved hypothetical protein	Rv2095c	pafC	Proteasome accessory factor C PafC	18	9.8	3.4	-1.54	531.7	183.08	-6.5	0.0064	0.04785
MAB_4297c	-	Deoxycytidine triphosphate deaminase Dcd	Rv0321	dcd	Probable deoxycytidine triphosphate deaminase Dcd (dCTP deaminase)	10	28.2	9.7	-1.53	844.5	292.32	-18.4	0	0
MAB_1876c	-	Probable propionyl-CoA carboxylase beta chain 6	Rv2247	accD6	Acetyl/propionyl-CoA carboxylase (beta subunit) AccD6	13	45.6	16	-1.51	1777.1	622.05	-29.6	0	0
MAB_4462c	-	Conserved hypothetical protein				14	328.8	116.7	-1.5	13810.6	4899.71	-212.2	0.0009	0.01054
MAB_1953c	-	Probable nicotinate-nucleotide--dimethylbenzimidazole phosphoribosyltransferase CobT	Rv2207	cobT	Probable nicotinate-nucleotide-dimethylbenzimidazol phosphoribosyltransferase CobT	15	23	8.1	-1.5	1035.4	365.63	-14.9	0.0031	0.02748
MAB_4111c	-	Putative epimerase/dehydratase	Rv0536	galE3	Probable UDP-glucose 4-epimerase GalE3 (galactowaldenase) (UDP-galactose 4-epimerase) (uridine diphosphate galactose 4-epimerase) (uridine diphospho-galactose 4-epimerase)	20	9.8	3.5	-1.49	587.8	209.63	-6.3	0	0
MAB_3657	-	Conserved hypothetical protein	Rv3304	Rv3304	Conserved protein	12	68.9	24.7	-1.48	2482.2	890.94	-44.2	0.0003	0.0041
MAB_4924	-	Conserved hypothetical protein	Rv0040c	mtc28	Secreted proline rich protein Mtc28 (proline rich 28 kDa antigen)	10	733.2	262.3	-1.48	21994.6	7869.36	-470.8	0.0008	0.00951
MAB_2619	-	Probable lipid-transfer protein Ltp1 (thiolase?)	Rv1627c	Rv1627c	Probable nonspecific lipid-transfer protein	15	154.4	55.5	-1.47	6946	2499.03	-98.8	0.0026	0.02427
MAB_4117c	-	Putative membrane protein, MmpS family	Rv0451c	mmpS4	Probable conserved membrane protein MmpS4	11	96	35	-1.46	3167.1	1154.77	-61	0	0
MAB_2977	-	Conserved hypothetical protein	Rv2672	Rv2672	Possible secreted protease	16	26.5	9.6	-1.46	1270.4	460.2	-16.9	0.0006	0.00745
MAB_1330	-	Probable pyrroline-5-carboxylate dehydrogenase RocA (aldehyde dehydrogenase family)	Rv1187	rocA	Probable pyrroline-5-carboxylate dehydrogenase RocA	38	26.6	9.7	-1.45	3028	1108.55	-16.8	0	0
MAB_3136c	-	Conserved hypothetical protein	Rv2842c	Rv2842c	Conserved protein	7	15.5	5.7	-1.44	326.5	120	-9.8	0.006	0.04549
MAB_0244	-	Hypothetical protein MAB_0244				17	516.3	192.7	-1.42	26328.8	9826.74	-323.6	0	0
MAB_4230c	-	F420-dependent glucose-6-phosphate dehydrogenase	Rv0407	fgd1	F420-dependent glucose-6-phosphate dehydrogenase Fgd1	15	199.5	75.8	-1.4	8978.8	3411.38	-123.7	0	0
MAB_2673c	-	Probable L-aspartate oxidase NadB	Rv1595	nadB	Probable L-aspartate oxidase NadB	21	9.5	3.6	-1.39	601	229.91	-5.9	0	0
MAB_2185	-	Conserved hypothetical protein	Rv2096c	pafB	Proteasome accessory factor B PafB	15	33.2	12.7	-1.39	1493.4	569.98	-20.5	0.0024	0.02306
MAB_1076	-	Mycobacterial persistence regulator MrpA (two component response transcriptional regulatory protein)	Rv0981	mprA	Mycobacterial persistence regulator MRPA (two component response transcriptional regulatory protein)	12	21.4	8.3	-1.37	772.2	298.59	-13.2	0.0002	0.00288
MAB_1080	-	Hypothetical porin precursor				15	79.9	31	-1.36	3596.2	1396.69	-48.9	0	0
MAB_3025	-	Possible ribonuclease BN	Rv2707	Rv2707	Probable conserved transmembrane alanine and leucine rich protein	12	19.6	7.7	-1.34	706	278.06	-11.9	0.0019	0.01916
MAB_1316	-	Putative N-Acetyl-1-D-myo-Inosityl-2-Amino-2-Deoxy-alpha-D-Glucopyranoside Deacetylase MshB	Rv1170	mshB	N-acetyl-1-D-myo-inosityl-2-amino-2-deoxy-alpha-D-glucopyranoside deacetylase MshB (GlcNAc-Ins deacetylase)	8	110.1	43.7	-1.33	2642.4	1049.51	-66.4	0.0004	0.00521
MAB_p20c	-	Cobyrinic acid a,c-diamine synthase or chromosome partitioning protein ParA (plasmid)				11	9	3.6	-1.33	296.1	117.7	-5.4	0.0004	0.0088
MAB_3052	-	Putative glutamate ABC transporter, permease				8	15.2	6	-1.33	364	144.76	-9.1	0.0055	0.04282
MAB_4449c	-	Putative transcriptional regulator, TetR family	Rv0238	Rv0238	Possible transcriptional regulatory protein (probably TetR-family)	10	253.3	101.5	-1.32	7598.5	3045.42	-151.8	0	0
MAB_0645c	-	Conserved hypothetical protein	Rv2917	Rv2917	Conserved hypothetical alanine and arginine rich protein	26	57.3	23.2	-1.31	4467	1806.44	-34.1	0	0
MAB_3420c	-	Putative short-chain dehydrogenase/reductase	Rv3057c	Rv3057c	Probable short chain alcohol dehydrogenase/reductase	17	39.3	15.8	-1.31	2003.6	807.81	-23.4	0	0
MAB_0126c	-	Possible bacterioferritin BfrB	Rv3841	bfrB	Bacterioferritin BfrB	9	628.3	264.2	-1.25	16965.1	7132.65	-364.2	0	0
MAB_1061	-	34 kDa antigenic protein homolog				19	50.4	21.2	-1.25	2873.5	1206.81	-29.2	0	0
MAB_4917c	-	Pyruvate dehydrogenase E1 component beta subunit				20	769.9	324.4	-1.25	46193.8	19466.1	-445.5	0	0
MAB_4003c	-	Putative UDP-glucose 4-epimerase GalE1	Rv0501	galE2	Possible UDP-glucose 4-epimerase GalE2 (galactowaldenase) (UDP-galactose 4-epimerase) (uridine diphosphate galactose 4-epimerase) (uridine diphospho-galactose 4-epimerase)	19	220.3	93.3	-1.24	12557.3	5319.13	-127	0	0
MAB_4539c	-	Putative acyl-CoA carboxylase alpha subunit AccA	Rv2501c	accA1	Probable acetyl-/propionyl-coenzyme A carboxylase alpha chain (alpha subunit) AccA1: biotin carboxylase + biotin carboxyl carrier protein (BCCP)	31	101	42.6	-1.24	9394.1	3964.69	-58.4	0	0
MAB_2262c	-	Hypothetical ABC transporter ATP-binding protein	Rv1348	irtA	Iron-regulated transporter IrtA	52	10.3	4.4	-1.23	1603.2	682.49	-5.9	0	0
MAB_1074c	-	Conserved hypothetical protein	Rv0976c	Rv0976c	Conserved hypothetical protein	23	287.1	123.3	-1.22	19807.6	8511.02	-163.7	0	0
MAB_4506	-	tRNA (guanine-N(7)-)-methyltransferase	Rv0208c	Rv0208c	Hypothetical methlytransferase (methylase)	7	247.2	106.8	-1.21	5191.9	2243.75	-140.4	0.0003	0.0041
MAB_0267	-	Conserved hypothetical protein	Rv3753c	Rv3753c	Conserved protein	6	98	42.3	-1.21	1764.1	761.3	-55.7	0.0024	0.02306
MAB_1130	-	Conserved hypothetical protein	Rv1009	rpfB	Probable resuscitation-promoting factor RpfB	15	16.6	7.2	-1.2	747.1	325.7	-9.4	0	0
MAB_4540c	-	Putative acetyl-CoA carboxylase beta subunit AccD	Rv2502c	accD1	Probable acetyl-/propionyl-CoA carboxylase (beta subunit) AccD1	36	194.7	84.7	-1.2	21023.9	9149.06	-110	0	0
MAB_0151c	-	Conserved hypothetical protein	Rv3835	Rv3835	Conserved membrane protein	20	114.1	49.8	-1.19	6843.7	2990.22	-64.2	0	0
MAB_1477	-	Conserved hypothetical protein (peptidase?)	Rv1333	Rv1333	Probable hydrolase	13	96.4	42.5	-1.18	3759.3	1658.94	-53.9	0	0
MAB_4046c	-	Putative transcriptional regulator, TetR family				25	69.6	30.6	-1.18	5220.8	2298.16	-39	0	0
MAB_1331	-	Probable proline dehydrogenase	Rv1188	Rv1188	Probable proline dehydrogenase	21	53.5	23.9	-1.16	3369.5	1507.12	-29.6	0	0
MAB_3216c	-	Putative transcriptional regulator, TetR family				11	37.1	16.7	-1.15	1225.6	552.57	-20.4	0.0008	0.00951
MAB_3142c	-	Putative transmembrane efflux protein	Rv2846c	efpA	Possible integral membrane efflux protein EfpA	24	6.3	2.8	-1.14	451.6	204.89	-3.4	0	0
MAB_2987	-	Conserved hypothetical protein	Rv2680	Rv2680	Conserved protein	14	6.7	3.1	-1.13	281.6	128.29	-3.7	0	0
MAB_4442c	-	Probable acetyl-CoA acyltransferase	Rv0243	fadA2	Probable acetyl-CoA acyltransferase FadA2 (3-ketoacyl-CoA thiolase) (beta-ketothiolase)	20	438.3	200.3	-1.13	26297.5	12019.5	-238	0	0
MAB_0978	-	Hypothetical protein MAB_0978				15	568.8	259.6	-1.13	25598.2	11682.4	-309.2	0.0046	0.03722
MAB_2023c	-	Putative LacI-family transcriptional regulator	Rv3575c	Rv3575c	Transcriptional regulatory protein (probably LacI-family)	22	10.5	4.8	-1.12	695.4	318.9	-5.7	0	0
MAB_3499c	-	Conserved hypothetical protein	Rv3194c	Rv3194c	Possible conserved secreted protein	12	106.4	49	-1.12	3831.9	1764.84	-57.4	0.0007	0.00848
MAB_4951c	gidB	Methyltransferase GidB (glucose-inhibited division protein B)	Rv3919c	gid	Probable glucose-inhibited division protein B Gid	14	35.3	16.3	-1.12	1482.5	683.23	-19	0.0036	0.0307
MAB_4312	-	Putative TetR-family transcriptional regulator				9	338.9	157.3	-1.11	9151.1	4246.11	-181.7	0	0
MAB_1190	-	Conserved hypothetical protein	Rv1072	Rv1072	Probable conserved transmembrane protein	11	39.7	18.4	-1.11	1309.6	607.64	-21.3	0.0001	0.00157
MAB_3161c	-	Conserved hypothetical protein				9	39.4	18.3	-1.11	1062.7	492.8	-21.1	0.0008	0.00951
MAB_3530c	-	Conserved hypothetical protein	Rv3210c	Rv3210c	Conserved protein	13	65	30.1	-1.11	2535.2	1174.13	-34.9	0.001	0.01139
MAB_1580	-	Trigger factor (TF)	Rv2462c	tig	Probable trigger factor (TF) protein Tig	6	35.7	16.6	-1.11	643	297.96	-19.2	0.0051	0.04015
MAB_2408c	-	Conserved hypothetical protein	Rv1836c	Rv1836c	Conserved protein	23	69.8	32.9	-1.09	4813.4	2267.87	-36.9	0	0
MAB_2290	-	Probable transcriptional regulator, TetR				15	28.9	13.6	-1.09	1300	610.71	-15.3	0.0006	0.00745
MAB_1539c	-	Conserved hypothetical protein	Rv2507	Rv2507	Possible conserved proline rich membrane protein	13	32.1	15.1	-1.08	1250.2	589.49	-16.9	0.0003	0.0041
MAB_3735c	-	Probable ribosomal-protein-alanine acetyltransferase RimI	Rv3420c	rimI	Ribosomal-protein-alanine acetyltransferase RimI (acetylating enzyme for N-terminal of ribosomal protein S18)	11	25.8	12.2	-1.08	852.5	404.07	-13.6	0.0015	0.01622
MAB_4885	-	Conserved hypothetical protein				7	606.4	286.3	-1.08	12734.2	6011.54	-320.1	0.0025	0.02384
MAB_4888	-	Hypothetical protein MAB_4888				7	665.9	317.8	-1.07	13984.2	6672.83	-348.2	0	0
MAB_3898c	-	Conserved hypothetical protein	Rv0635	hadA	(3R)-hydroxyacyl-ACP dehydratase subunit HadA	13	60.9	29.3	-1.06	2374.2	1141.87	-31.6	0.0004	0.00521
MAB_4427c	-	Putative transcriptional regulator				8	106.8	51.1	-1.06	2564.3	1227.43	-55.7	0.0004	0.00521
MAB_4928c	-	Conserved hypothetical protein	Rv0038	Rv0038	Conserved protein	9	1635.2	785.5	-1.06	44149.2	21207.4	-849.7	0.0036	0.0307
MAB_0856c	-	Putative transcriptional regulator, TetR family (tetracyclin resistance)				12	95.5	46.2	-1.05	3438.9	1664.69	-49.3	0	0
MAB_1918	-	Conserved hypothetical protein (possible hydrolase)	Rv2224c	caeA	Probable carboxylesterase CaeA	23	152.8	73.8	-1.05	10541.8	5095	-78.9	0	0
MAB_1079	-	Putative molybdopterin biosynthesis protein	Rv0984	moaB2	Possible pterin-4-alpha-carbinolamine dehydratase MoaB2 (PHS) (4-alpha- hydroxy-tetrahydropterin dehydratase) (pterin-4-a-carbinolamine dehydratase) (phenylalanine hydroxylase-stimulating protein) (PHS) (pterin carbinolamine dehydratase) (PCD)	5	169.5	81.8	-1.05	2543.2	1226.75	-87.8	0.0028	0.02575
MAB_0082c	-	Conserved hypothetical protein				15	188.4	91.4	-1.04	8477.5	4114.68	-97	0	0
MAB_3498c	-	Conserved hypothetical protein	Rv3193c	Rv3193c	Probable conserved transmembrane protein	65	17.6	8.6	-1.03	3428.6	1681.87	-9	0	0
MAB_0745	-	Putative acetyltransferase	Rv0819	mshD	GCN5-related N-acetyltransferase, MshD	11	208.2	101.8	-1.03	6870.1	3358.67	-106.4	0.001	0.01139
MAB_4929	-	Conserved hypothetical protein	Rv0037c	Rv0037c	Probable conserved integral membrane protein	15	1042.4	518.7	-1.01	46909.1	23341	-523.7	0	0
MAB_1543	-	Conserved hypothetical protein	Rv0559c	Rv0559c	Possible conserved secreted protein	7	22.2	11	-1.01	466.8	231	-11.2	0.0032	0.02822
MAB_0162c	-	Conserved hypothetical protein				14	1009.7	501.2	-1.01	42407.7	21051.3	-508.5	0.0037	0.03133
MAB_1081	-	Hypothetical porin precursor				16	149.6	74.7	-1	7180.5	3587.28	-74.9	0	0
MAB_4326c	-	Conserved hypothetical protein	Rv3142c	Rv3142c	Hypothetical protein	7	532.7	266	-1	11186.8	5586.82	-266.7	0	0
MAB_4057c	-	Hypothetical glycosyl transferase	Rv0486	mshA	Glycosyltransferase MshA	24	12.5	6.2	-1	898.5	448.64	-6.2	0.0001	0.00157
MAB_0949c	-	Hypothetical aminotransferase				28	12.1	6.1	-1	1020.3	509.44	-6.1	0.0006	0.00745
MAB_3540c	-	Probable two component sensor kinase	Rv3220c	Rv3220c	Probable two component sensor kinase	19	23.6	11.9	-0.99	1344.8	678.19	-11.7	0	0
MAB_0742c	-	Probable thioredoxin ThiX	Rv0816c	thiX	Probable thioredoxin ThiX	7	79.2	39.8	-0.99	1662.2	836.45	-39.3	0.0002	0.00288
MAB_1249	-	Hypothetical protein MAB_1249				5	180.5	91.5	-0.98	2707	1373.21	-88.9	0	0
MAB_1585	-	Putative acetyltransferase				10	144.9	73.7	-0.98	4348	2209.84	-71.3	0	0
MAB_1861c	-	Putative transcriptional regulator, TetR family				7	27.2	13.8	-0.98	571.1	290.06	-13.4	0.0046	0.03722
MAB_4507	-	Conserved hypothetical protein	Rv0207c	Rv0207c	Conserved hypothetical protein	12	221.1	113.2	-0.97	7957.9	4076.63	-107.8	0.0001	0.00157
MAB_4594c	-	Putative Mce family protein				19	53.5	27.4	-0.96	3048.8	1563.73	-26.1	0.0021	0.02091
MAB_1134c	-	Probable membrane protein, MmpL				35	79.1	40.9	-0.95	8309.5	4298.67	-38.2	0	0
MAB_3516c	-	Probable ATP-dependent DNA helicase	Rv3202c	Rv3202c	Possible ATP-dependent DNA helicase	36	6.8	3.5	-0.95	731.2	377.64	-3.3	0	0
MAB_2562c	-	Probable transcriptional regulatory protein ArsR	Rv0081	Rv0081	Probable transcriptional regulatory protein	3	105.1	54.4	-0.95	946.1	489.52	-50.7	0.0026	0.02427
MAB_4916c	-	Putative dihydrolipoamide acyltransferase component				18	640	332.6	-0.94	34559.1	17959.7	-307.4	0	0
MAB_1375	-	Probable sugar ABC transporter, ATP-binding protein SugC	Rv1238	sugC	Probable sugar-transport ATP-binding protein ABC transporter SugC	17	19.1	9.9	-0.94	972.1	505.56	-9.1	0.0001	0.00157
MAB_3278c	-	ATP-dependent DNA helicase RecG	Rv2973c	recG	Probable ATP-dependent DNA helicase RecG	31	9.4	4.9	-0.94	869.6	452.18	-4.5	0.0004	0.00521
MAB_2543c	-	Putative transcriptional regulator, TetR family				13	58	30.4	-0.93	2261.6	1186.02	-27.6	0	0
MAB_1869c	-	Probable zinc-dependent alcohol dehydrogenase AdhE2	Rv2259	mscR	S-nitrosomycothiol reductase MscR	12	107.1	56.8	-0.92	3856.4	2044.12	-50.3	0	0
MAB_1319	-	Probable 7,8-didemethyl-8-hydroxy-5-deazariboflavin synthase (FO synthase)	Rv1173	fbiC	Probable F420 biosynthesis protein FbiC	37	92.8	49.3	-0.91	10298.9	5475.93	-43.5	0	0
MAB_3724c	-	Probable RNA polymerase sigma-D factor	Rv3414c	sigD	Probable alternative RNA polymerase sigma-D factor SigD	14	294	156.4	-0.91	12346.3	6570.23	-137.5	0.0029	0.02623
MAB_0127c	-	Possible bacterioferritin BfrB				11	1102.1	589.8	-0.9	36369.8	19461.8	-512.4	0	0
MAB_0542	-	Probable aspartate 1-decarboxylase precursor	Rv3601c	panD	Probable aspartate 1-decarboxylase precursor PanD (aspartate alpha-decarboxylase)	8	171.1	91.7	-0.9	4107.5	2200.19	-79.5	0.0005	0.00636
MAB_3311c	-	Conserved hypothetical protein				8	21	11.3	-0.9	504.3	270.71	-9.7	0.0066	0.04905
MAB_0777	-	Hypothetical protein MAB_0777				7	319.4	173.3	-0.88	6708.2	3639.94	-146.1	0	0
MAB_4918c	-	Pyruvate dehydrogenase E1 component alpha subunit	Rv2497c	bkdA	Probable branched-chain keto acid dehydrogenase E1 component, alpha subunit BkdA	18	897.5	491.2	-0.87	48466.1	26526.6	-406.3	0	0
MAB_1385	-	Probable lipoprotein LpqZ	Rv1244	lpqZ	Probable lipoprotein LpqZ	19	0.8	0	-0.87	47.4	0	-0.8	0.0016	0.01711
MAB_2141	-	NADH-quinone oxidoreductase, H subunit NuoH	Rv3152	nuoH	Probable NADH dehydrogenase I (chain H) NuoH (NADH-ubiquinone oxidoreductase chain H)	20	29.9	16.4	-0.87	1796.2	985.6	-13.5	0.0055	0.04282
MAB_1362	-	Probable alternative RNA polymerase sigma factor	Rv1221	sigE	Alternative RNA polymerase sigma factor SigE	18	65.2	36	-0.86	3522.9	1946.65	-29.2	0	0
MAB_2348	-	Possible long-chain acyl-CoA synthase	Rv1683	Rv1683	Possible bifunctional enzyme; long-chain acyl-CoA synthase and lipase.	36	111.2	61.2	-0.86	12013.1	6609.27	-50	0	0
MAB_2471c	-	Ferric uptake regulation protein FurA	Rv1909c	furA	Ferric uptake regulation protein FurA (fur)	10	12.5	6.9	-0.86	375.3	206.29	-5.6	0.0017	0.01776
MAB_0318c	-	Conserved hypothetical protein	Rv3717	Rv3717	Conserved hypothetical protein	17	1092	600.6	-0.86	55689.7	30630.5	-491.4	0.0026	0.02427
MAB_4180	-	Putative transcriptional regulator, IclR family				19	71.7	39.7	-0.85	4089.2	2263.54	-32	0	0
MAB_1266	-	Probable GTP binding protein	Rv1112	Rv1112	Probable GTP binding protein	11	25.4	14.1	-0.85	839.6	465.31	-11.3	0.0013	0.01441
MAB_4902c	-	Conserved hypothetical protein	Rv0049	Rv0049	Conserved hypothetical protein	9	371.9	207.9	-0.84	10040.6	5612.65	-164	0.0005	0.00636
MAB_0543	-	Conserved hypothetical protein (Bvg accessory factor?)	Rv3600c	Rv3600c	Conserved protein	12	120.5	67.3	-0.84	4339.6	2424.06	-53.2	0.0025	0.02384
MAB_4265c	-	Chaperone ClpB	Rv0384c	clpB	Probable endopeptidase ATP binding protein (chain B) ClpB (ClpB protein) (heat shock protein F84.1)	29	36.7	20.6	-0.83	3194.7	1791.74	-16.1	0	0
MAB_0085c	-	Putative transcriptional regulator	Rv3405c	Rv3405c	Possible transcriptional regulatory protein	8	225.9	127.2	-0.83	5422.8	3053.98	-98.7	0.0017	0.01776
MAB_1569	-	Conserved hypothetical protein	Rv2468c	Rv2468c	Conserved protein	9	101.2	57.5	-0.82	2731.6	1551.71	-43.7	0	0
MAB_1085c	-	Hypothetical 5-formyltetrahydrofolate cyclo-ligase-related protein	Rv0992c	Rv0992c	Conserved hypothetical protein	9	514.1	293.2	-0.81	13881.4	7916.88	-220.9	0	0
MAB_3515c	-	Probable ATP-dependent DNA helicase	Rv3201c	Rv3201c	Probable ATP-dependent DNA helicase	35	13.6	7.8	-0.81	1426.7	815.07	-5.8	0	0
MAB_4115c	-	Putative membrane protein, MmpL				59	204.7	116.3	-0.81	36229.4	20593.7	-88.3	0	0
MAB_1135c	-	Probable membrane protein, MmpS				9	270.4	154.1	-0.81	7300.7	4160.44	-116.3	0.0002	0.00288
MAB_4789c	-	Hypothetical protein MAB_4789c				18	1222.4	697.3	-0.81	66012.2	37652.7	-525.2	0.0022	0.02165
MAB_0732c	-	Conserved hypothetical protein	Rv0813c	Rv0813c	Conserved protein	7	186	107.1	-0.8	3907	2250.11	-78.9	0.0003	0.0041
MAB_1552	-	Hypothetical regulatory protein, TetR family				14	15.7	9	-0.8	658.8	378.91	-6.7	0.0009	0.01054
MAB_3273c	-	Putative transcriptional regulator, TetR family				9	74.4	43.2	-0.79	2009.5	1165.7	-31.3	0	0
MAB_4110c	-	Probable acetyltransferase AtfA				35	183.9	106.5	-0.79	19312.3	11182.7	-77.4	0	0
MAB_0851	-	Probable fatty oxidation protein FadB	Rv0860	fadB	Probable fatty oxidation protein FadB	19	66.2	38.7	-0.78	3771.3	2203.57	-27.5	0	0
MAB_3875	-	Putative transcriptional regulator, TetR family	Rv0653c	Rv0653c	Possible transcriptional regulatory protein (probably TetR-family)	14	226.4	131.5	-0.78	9509.4	5524.64	-94.9	0	0
MAB_2232c	-	Putative FtsK/SpoIIIE family protein	Rv0284	eccC3	ESX conserved component EccC3. ESX-3 type VII secretion system protein. Possible membrane protein.	60	2.4	1.4	-0.78	435.9	253.72	-1	0.0012	0.01345
MAB_1045	-	Conserved hypothetical protein				8	148.8	86.6	-0.78	3570.8	2078.92	-62.2	0.0014	0.01537
MAB_0895c	-	Putative dihydrolipoamide s-acetyltransferase component of pyruvate dehydrogenase complex E2	Rv2495c	bkdC	Probable branched-chain keto acid dehydrogenase E2 component BkdC	19	30.3	17.8	-0.77	1728.3	1016.69	-12.5	0.0019	0.01916
MAB_2146	-	NADH-quinone oxidoreductase, M subunit NuoM	Rv3157	nuoM	Probable NADH dehydrogenase I (chain M) NUOK (NADH-ubiquinone oxidoreductase chain M)	41	72.7	42.9	-0.76	8939.2	5279.45	-29.8	0	0
MAB_2784c	-	UvrABC system protein C UvrC	Rv1420	uvrC	Probable excinuclease ABC (subunit C - nuclease) UvrC	31	55.4	32.8	-0.76	5149.8	3051.32	-22.6	0	0
MAB_0576c	-	Putative ABC transporter ATP-binding protein				11	89.1	52.8	-0.75	2939.1	1743.49	-36.2	0.002	0.02004
MAB_0025	-	Peptidyl-prolyl cis-trans isomerase	Rv0009	ppiA	Probable iron-regulated peptidyl-prolyl cis-trans isomerase A PpiA (PPIase A) (rotamase A)	6	1383.7	830.5	-0.74	24906.5	14948.4	-553.2	0	0
MAB_2952c	-	Putative TetR-family transcriptional regulator				15	25.4	15.2	-0.74	1141.4	682.12	-10.2	0	0
MAB_0483c	-	Putative transcriptional regulator, TetR family				12	433.2	259.6	-0.74	15593.6	9347.32	-173.5	0.0004	0.00521
MAB_2684c	-	Probable biotin synthase BioB	Rv1589	bioB	Probable biotin synthetase BioB	5	308.5	185.9	-0.73	4627.4	2787.91	-122.6	0	0
MAB_1195	-	Probable cystathionine beta-synthase	Rv1077	cbs	Probable cystathionine beta-synthase Cbs (serine sulfhydrase) (beta-thionase) (hemoprotein H-450)	24	23.7	14.3	-0.73	1707.3	1032.59	-9.4	0.0002	0.00288
MAB_0300c	-	Putative transcriptional regulator, TetR family				8	992.4	601.6	-0.72	23817.2	14439.1	-390.8	0	0
MAB_0311c	-	Conserved hypothetical protein	Rv3719	Rv3719	Conserved protein	49	197.7	119.7	-0.72	29059.7	17599	-78	0	0
MAB_3193c	-	Putative transcriptional regulator, TetR family				10	49.7	30.3	-0.71	1492.2	909.78	-19.4	0	0
MAB_2139	-	NADH-quinone oxidoreductase, F subunit NuoF	Rv3150	nuoF	Probable NADH dehydrogenase I (chain F) NuoF (NADH-ubiquinone oxidoreductase chain F)	29	76.5	47.1	-0.7	6653.9	4101.93	-29.3	0	0
MAB_1092	-	Hypothetical protein MAB_1092				6	195.6	120.8	-0.7	3520.9	2174.68	-74.8	0.001	0.01139
MAB_4463	-	Hypothetical protein MAB_4463				4	129.7	79.8	-0.7	1556.2	958.09	-49.8	0.0057	0.04368
MAB_1197	-	Probable cystathionine gamma-synthase (CGS)	Rv1079	metB	Cystathionine gamma-synthase MetB (CGS) (O-succinylhomoserine [thiol]-lyase)	14	13.2	8.2	-0.69	556.3	345.6	-5	0.0014	0.01537
MAB_2683c	-	Conserved hypothetical protein	Rv1590	Rv1590	Conserved hypothetical protein	4	83.7	51.9	-0.69	1004.9	622.78	-31.8	0.0027	0.02506
MAB_0511c	-	Integral membrane protein TerC (tellurium resistance)	Rv2723	Rv2723	Probable conserved integral membrane protein	22	135	84.5	-0.68	8907.9	5575.52	-50.5	0	0
MAB_4909	-	Probable GABA permease GabP	Rv0522	gabP	Probable GABA permease GabP (4-amino butyrate transport carrier) (GAMA-aminobutyrate permease)	20	599.8	373.5	-0.68	35986.6	22408.7	-226.3	0	0
MAB_4825c	-	Conserved hypothetical protein	Rv1044	Rv1044	Conserved hypothetical protein	13	1168.8	729.8	-0.68	45584.4	28463.5	-439	0.0016	0.01711
MAB_3589c	-	Probable conserved lipoprotein LpqB	Rv3244c	lpqB	Probable conserved lipoprotein LpqB	27	62.5	39.2	-0.67	5061.9	3173.44	-23.3	0.003	0.02689
MAB_0740c	-	Probable thiosulfate sulfurtransferase (CysA)	Rv3117	cysA3	Probable thiosulfate sulfurtransferase CysA3 (rhodanese-like protein) (thiosulfate cyanide transsulfurase) (thiosulfate thiotransferase)	13	309.4	195.6	-0.66	12066.8	7628.69	-113.8	0	0
MAB_2315	-	UvrABC system protein A (UvrA protein) excinuclease	Rv1638	uvrA	Probable excinuclease ABC (subunit A - DNA-binding ATPase) UvrA	58	92.3	58.7	-0.65	16057.1	10205.7	-33.6	0	0
MAB_3927c	-	Probable protease HtpX homolog	Rv0563	htpX	Probable protease transmembrane protein heat shock protein HtpX	13	123.6	78.6	-0.65	4821.4	3066.42	-45	0.0004	0.00521
MAB_2121c	-	Putative phenyloxazoline synthase MbtB/ thioesterase				14	101.7	65	-0.65	4272.8	2729.27	-36.8	0.0031	0.02748
MAB_1891	-	Conserved hypothetical protein				12	54.6	34.7	-0.65	1964	1250.15	-19.8	0.0041	0.03368
MAB_4128c	-	Conserved hypothetical protein	Rv0461	Rv0461	Probable transmembrane protein	11	225.2	144.6	-0.64	7431.2	4772.17	-80.6	0.0001	0.00157
MAB_4622c	-	Conserved hypothetical protein	Rv2172c	Rv2172c	Conserved protein	13	131.7	84.3	-0.64	5138.1	3288.32	-47.4	0.0051	0.04015
MAB_2068c	-	Putative transcriptional regulator				18	584.5	378	-0.63	31563.5	20410.7	-206.5	0	0
MAB_1371	-	Conserved hypothetical transmembrane protein	Rv1234	Rv1234	Probable transmembrane protein	9	120.4	77.5	-0.63	3250	2092.85	-42.9	0.0001	0.00157
MAB_3456	-	Putative transcriptional regulator, HxlR family	Rv3095	Rv3095	Hypothetical transcriptional regulatory protein	7	3.4	2.3	-0.61	72.2	47.3	-1.2	0	0
MAB_0476c	-	Putative transcriptional regulator, TetR family				12	392	256	-0.61	14111.2	9214.82	-136	0.0001	0.00157
MAB_p17	-	Conserved hypothetical protein (plasmid)				3	174.5	114.3	-0.61	1570.4	1029.14	-60.1	0.0057	0.0209
MAB_0508c	-	Conserved hypothetical protein	Rv3630	Rv3630	Probable conserved integral membrane protein	15	103.5	68.5	-0.6	4659.2	3080.57	-35.1	0	0
MAB_2308	-	UvrABC system protein B (UvrB protein) excinuclease	Rv1633	uvrB	Probable excinuclease ABC (subunit B - helicase) UvrB	52	83	54.8	-0.6	12947.8	8547.61	-28.2	0	0
MAB_4604c	-	Putative short-chain dehydrogenase/reductase	Rv0148	Rv0148	Probable short-chain type dehydrogenase/reductase	13	254.2	168.6	-0.59	9915.4	6575.82	-85.6	0.0001	0.00157
MAB_p05c	-	Mercury resistance operon repressor MerR (plasmid)				3	247.5	164	-0.59	2227.6	1475.74	-83.5	0.002	0.01155
MAB_4284c	-	Hypothetical protein MAB_4284c				39	353.5	234.9	-0.59	41354.6	27480.3	-118.6	0.0023	0.02245
MAB_0567c	-	Putative lipoprotein lpqE precursor	Rv3584	lpqE	Possible conserved lipoprotein LpqE	4	144	95.6	-0.59	1728.6	1146.91	-48.5	0.0024	0.02306
MAB_4644c	-	Putative transcriptional regulator, GntR family				11	48.6	32.2	-0.59	1603.1	1064.01	-16.3	0.0036	0.0307
MAB_3960c	-	Conserved hypothetical protein				5	220.3	147.5	-0.58	3305.2	2212.66	-72.8	0.0048	0.03846
MAB_2147	-	NADH-quinone oxidoreductase, N subunit NuoN	Rv3158	nuoN	Probable NADH dehydrogenase I (chain N) NuoN (NADH-ubiquinone oxidoreductase chain N)	27	182.1	123	-0.57	14750.5	9961.39	-59.1	0	0
MAB_0003	gnD	6-phosphogluconate dehydrogenase Gnd	Rv1122	gnd2	Probable 6-phosphogluconate dehydrogenase, decarboxylating Gnd2	20	209	141.4	-0.56	12537.8	8485.15	-67.5	0	0
MAB_3468	-	Putative transcriptional regulator, MerR family				11	56.8	38.4	-0.56	1875.3	1268.1	-18.4	0	0
MAB_0806	-	Hypothetical conserved lipoprotein LppR	Rv2403c	lppR	Probable conserved lipoprotein LppR	20	308.1	210	-0.55	18486.6	12600.3	-98.1	0	0
MAB_4647	-	Putative transcriptional regulator, TetR family				9	183.6	125.1	-0.55	4957.5	3377.15	-58.5	0.0054	0.04231
MAB_0753c	-	Probable tRNA-dihydrouridine synthase	Rv0823c	Rv0823c	Possible transcriptional regulatory protein	14	363	249	-0.54	15245	10457.6	-114	0	0
MAB_3866c	-	Putative amino acid permease	Rv1704c	cycA	Probable D-serine/alanine/glycine transporter protein CycA	39	177.6	121.8	-0.54	20774.4	14254.3	-55.7	0	0
MAB_1164	-	Putative conserved lipoprotein LpqU	Rv1022	lpqU	Probable conserved lipoprotein LpqU	11	150.5	103.4	-0.54	4967.9	3413.75	-47.1	0.0015	0.01622
MAB_2687c	-	8-amino-7-oxononanoate synthase (BioF)	Rv1569	bioF1	Probable 8-amino-7-oxononanoate synthase BioF1 (AONS) (8-amino-7-ketopelargonate synthase) (7-keto-8-amino-pelargonic acid synthetase) (7-KAP synthetase) (L-alanine--pimelyl CoA ligase)	12	79.8	55.2	-0.53	2874.4	1985.57	-24.7	0.0025	0.02384
MAB_3251c	-	Sensor protein KdpD	Rv1028c	kdpD	Probable sensor protein KdpD	31	15.2	10.5	-0.53	1416.4	978.15	-4.7	0.0029	0.02623
MAB_1094	-	Conserved hypothetical protein				21	157.6	109.7	-0.52	9927.8	6912.41	-47.9	0	0
MAB_3211c	-	Carbonic anhydrase (carbonate dehydratase)				15	62.3	43.4	-0.52	2804.5	1954.54	-18.9	0	0
MAB_3400	-	NADP-dependent alcohol dehydrogenase C	Rv3045	adhC	Probable NADP-dependent alcohol dehydrogenase AdhC	20	36.1	25.2	-0.52	2166.5	1510.99	-10.9	0.0003	0.0041
MAB_4269	-	Probable monooxygenase	Rv0385	Rv0385	Probable monooxygenase	24	107.3	74.7	-0.52	7727.6	5376.71	-32.7	0.0009	0.01054
MAB_0424	-	Putative protease	Rv3668c	Rv3668c	Possible protease	13	244.2	170.9	-0.52	9522.8	6663.29	-73.3	0.0036	0.0307
MAB_0674	-	Putative sensor histidine kinase PhoR	Rv0758	phoR	Possible two component system response sensor kinase membrane associated PhoR	18	129.6	90.5	-0.52	6998.8	4884.67	-39.2	0.0037	0.03133
MAB_0145c	-	Probable transcriptional regulator, TetR family				9	318.6	223.5	-0.51	8602.6	6033.84	-95.1	0	0
MAB_1101	-	Conserved hypothetical protein				52	302.3	212.4	-0.51	47152.5	33130.6	-89.9	0	0
MAB_4757	-	Putative transcriptional regulator, TetR family				11	500.6	352.5	-0.51	16519.9	11632.6	-148.1	0.0016	0.01711
MAB_3641	-	Putative thiosulfate sulfurtransferase	Rv3283	sseA	Probable thiosulfate sulfurtransferase SseA (rhodanese) (thiosulfate cyanide transsulfurase) (thiosulfate thiotransferase)	21	66.6	46.8	-0.51	4194.6	2951.52	-19.7	0.0031	0.02748
MAB_0634c	-	Putative cation antiporter NADH dehydrogenase subunit				34	120.9	85.6	-0.5	12327.9	8727.32	-35.3	0.0001	0.00157
MAB_1103	-	Hypothetical protein MAB_1103				21	276.4	195.9	-0.5	17413.3	12344.2	-80.5	0.0002	0.00288

## Sheet: Decreased PBS
Mabs annotations			TB annotation (orthologs)			TRANSIT output
#Orf	Name	Desc	If orthology, return TB locus	TB Name	TB Product	Sites	Mean Ctrl	Mean Exp	log2FC	Sum Ctrl	Sum Exp	Delta Mean	p-value	Adj. p-value
MAB_2164	-	Conserved hypothetical protein	Rv0736	rslA	Anti-sigma factor RslA	12	69.4	0.1	-9.76	2497.4	2.89	-69.3	0	0
MAB_2170	-	Conserved hypothetical protein (proteasome component?)	Rv2112c	dop	Deamidase of pup Dop	22	18.3	0	-9.19	1205.9	2.07	-18.2	0	0
MAB_2304c	-	Conserved hypothetical protein	Rv0455c	Rv0455c	Conserved protein	14	70.4	0.1	-9.05	2957.1	5.6	-70.3	0	0
MAB_2173	-	Proteasome (alpha subunit) PrcA	Rv2109c	prcA	Proteasome alpha subunit PrcA; assembles with beta subunit PrcB.	17	6	0	-7.95	307.9	1.24	-6	0	0
MAB_1915	-	Probable fatty-acid-coa ligase FadD				28	40.2	0.4	-6.76	3376.4	31.1	-39.8	0	0
MAB_2172	-	Proteasome (beta subunit) PrcB	Rv2110c	prcB	Proteasome beta subunit PrcB; assembles with alpha subunit PrcA.	15	4.6	0.1	-5.74	207.6	3.88	-4.5	0	0
MAB_2183	-	Conserved hypothetical protein	Rv2097c	pafA	Proteasome accessory factor a PafA	20	21.3	0.4	-5.74	1276.6	23.94	-20.9	0	0
MAB_2162	-	Putative AAA-family ATPase	Rv2115c	mpa	Mycobacterial proteasome ATPase Mpa	24	10.7	0.2	-5.73	773.8	14.61	-10.5	0	0
MAB_0979	-	Putative HTH-type transcriptional regulator MarR				7	45.1	1.1	-5.31	947.6	23.85	-44	0	0
MAB_1187c	-	Probable enoyl-CoA hydratase	Rv1071c	echA9	Possible enoyl-CoA hydratase EchA9 (enoyl hydrase) (unsaturated acyl-CoA hydratase) (crotonase)	14	31	1	-5.02	1303.4	40.12	-30.1	0.0004	0.00724
MAB_0505c	-	Putative glycosyl transferase	Rv3631	Rv3631	Possible transferase (possibly glycosyltransferase)	11	9.9	0.3	-4.98	326	10.32	-9.6	0	0
MAB_3475c	-	Putative cell division ATP-binding protein FtsE	Rv3102c	ftsE	Putative cell division ATP-binding protein FtsE (septation component-transport ATP-binding protein ABC transporter)	10	8.8	0.3	-4.78	263.9	9.58	-8.5	0	0
MAB_3527	-	Putative transcriptional regulator, TetR family	Rv3208	Rv3208	Probable transcriptional regulatory protein (probably TetR-family)	11	37	1.6	-4.54	1220.8	52.35	-35.4	0	0
MAB_3406	-	Probable geranylgeranyl reductase				15	10.7	0.5	-4.4	482.9	22.8	-10.2	0	0
MAB_2301	-	Putative membrane protein, mmpL				49	169.4	8.2	-4.38	24908.3	1198.11	-161.3	0	0
MAB_1201c	-	Hypothetical transcription elongation factor GreA	Rv1080c	greA	Probable transcription elongation factor GreA (transcript cleavage factor GreA)	6	1.6	0.1	-4.35	29.1	1.43	-1.5	0.002	0.02652
MAB_0743c	-	Conserved hypothetical protein	Rv0817c	Rv0817c	Probable conserved exported protein	6	14	0.7	-4.28	252.6	12.98	-13.3	0.0006	0.01018
MAB_2807	-	Major facilitator superfamily MFS_1	Rv1410c	Rv1410c	Aminoglycosides/tetracycline-transport integral membrane protein	21	1.7	0.1	-4.17	109.3	6.06	-1.6	0	0
MAB_1985	-	Conserved hypothtical membrane protein				24	231.8	14.4	-4.01	16690.4	1034.8	-217.4	0	0
MAB_1149	-	Probable transcriptional regulator, TetR family	Rv1019	Rv1019	Probable transcriptional regulatory protein (probably TetR-family)	12	59	3.8	-3.96	2125.5	136.32	-55.3	0	0
MAB_3028	-	RNA polymerase sigma factor	Rv2710	sigB	RNA polymerase sigma factor SigB	10	13	0.9	-3.87	390.9	26.74	-12.1	0	0
MAB_0875c	-	Conserved hypothetical protein	Rv0876c	Rv0876c	Possible conserved transmembrane protein	23	125.2	8.9	-3.81	8641.8	616.35	-116.3	0	0
MAB_4780	-	MaoC-like dehydratase				19	27	2.1	-3.7	1540	118.49	-24.9	0	0
[truncated: 248 more rows]

## Sheet: Decreased PBS+TIG-LZD vs PBS
Mabs annotations			TB annotation (orthologs)			TRANSIT output
[truncated: 56 more rows]

[truncated: 4 more sheets: Increased Media+TIG-LZD, Increased PBS+TIG-LZD, Increased PBS, Increased PBS+TIG-LZD vs PBS]
