# Supplementary material for: Reactive oxygen detoxification contributes to Mycobacterium abscessus antibiotic survival
Source: eLife. 2026 Jul 21;14:RP104944. doi: 10.7554/eLife.104944 (PMC13387744; doi:10.7554/eLife.104944)
Supplement: Supplementary file 5. [file elife-104944-supp5.xlsx]

## Sheet: Sheet1
	MIC
Linezolid	4 ug/ml
Tigecycline	1 ug/ml
Levofloxacin	4 ug/ml
Rifabutin	20 ug/ml
Clarithromycin	10 ug/ml
Amikacin	10 ug/ml
Cefoxitin	10 ug/ml
